# Supplementary material for: The groundnut improvement network for Africa (GINA) germplasm collection: a unique genetic resource for breeding and gene discovery
Source: G3 (Bethesda). 2023 Oct 24;14(1):jkad244. doi: 10.1093/g3journal/jkad244 (PMC10755195; doi:10.1093/g3journal/jkad244)
Supplement: jkad244_Supplementary_Data [file jkad244_supplementary_data.zip › Table_S1_G3-2023-404499.xlsx]

## Sheet: Feuil1
Order	Label	Genot_code	Genot_name	Country	Institution	dapc_assignment	subspecies (tree based)	market-type (tree based)	structure_group	Core	Source_core
973	Gh2-37_GhaII-55-437	GhaII-55-437	55-437	Ghana	CSIR-CRI	Spanish.3	fastigiata	Spanish	Group2	0
1011	Gh2-44_GhaII-ADEPA	GhaII-ADEPA	ADEPA	Ghana	CSIR-CRI	Virginia.3	hypogaea	Virginia	Group1	1	Breeder choice
1021	Gh2-49_GhaII-AGBEYEYE	GhaII-AGBEYEYE	AGBEYEYE	Ghana	CSIR-CRI	Spanish.1	fastigiata	Spanish	Group2	0
957	Gh2-10_GhaII-AP-NK-9-13	GhaII-AP-NK-9-13	AP-NK-9-13	Ghana	CSIR-CRI	Undetermined	fastigiata	Spanish	Admixed	1	Diversity
1003	Gh2-40_GhaII-AZIVIVI	GhaII-AZIVIVI	AZIVIVI	Ghana	CSIR-CRI	Virginia.3	hypogaea	Virginia	Group1	1	Breeder choice
1025	Gh2-51_GhaII-BREMAWUO	GhaII-BREMAWUO	BREMAWUO	Ghana	CSIR-CRI	Valencia.2	fastigiata	Valencia	Group3	0
753	Gh2-71_GhaII-CN 94C	GhaII-CN 94C	CN 94C	Ghana	CSIR-CRI	Spanish.1	fastigiata	Spanish	Group2	0
1023	Gh2-50_GhaII-CROPS NKATIE	GhaII-CROPS NKATIE	CROPS NKATIE	Ghana	CSIR-CRI	Spanish.1	fastigiata	Spanish	Group2	1	Breeder choice
1017	Gh2-47_GhaII-DEHYEE	GhaII-DEHYEE	DEHYEE	Ghana	CSIR-CRI	Spanish.1	fastigiata	Spanish	Group2	1	Breeder choice
791	Gh2-79_GhaII-GH 7816	GhaII-GH 7816	GH7816	Ghana	CSIR-CRI	Spanish.1	fastigiata	Spanish	Group2	0
757	Gh2-73_GhaII-GK7	GhaII-GK7	GK7	Ghana	CSIR-CRI	Virginia.3	hypogaea	Virginia	Group1	0
971	Gh2-36_GhaII-ICG 12988	GhaII-ICG 12988	ICG 12988	Ghana	CSIR-CRI	Spanish.3	fastigiata	Spanish	Group2	0
961	Gh2-31_GhaII-ICG 15390	GhaII-ICG 15390	ICG 15390	Ghana	CSIR-CRI	Virginia.3	hypogaea	Virginia	Group1	0
963	Gh2-32_GhaII-ICG 311	GhaII-ICG 311	ICG 311	Ghana	CSIR-CRI	Spanish.3	fastigiata	Spanish	Group2	0
965	Gh2-33_GhaII-ICG 39992	GhaII-ICG 39992	ICG 39992	Ghana	CSIR-CRI	Undetermined	hypogaea	Virginia	Group1	0
967	Gh2-34_GhaII-ICG 4729	GhaII-ICG 4729	ICG 4729	Ghana	CSIR-CRI	Spanish.3	fastigiata	Spanish	Group2	0
701	Gh2-57_GhaII-ICGV-00350	GhaII-ICGV-00350	ICGV 00350	Ghana	CSIR-CRI	Spanish.1	fastigiata	Spanish	Group2	0
854	Gh2-100_GhaII-ICGV-02171	GhaII-ICGV-02171	ICGV 02171	Ghana	CSIR-CRI	Undetermined	fastigiata	Spanish	Admixed	0
929	Gh2-2_GhaII-ICGV 02206	GhaII-ICGV 02206	ICGV 02206	Ghana	CSIR-CRI	Undetermined	fastigiata	Valencia	Admixed	1	Diversity
955	Gh2-4_GhaII-ICGV 03331	GhaII-ICGV 03331	ICGV 03331	Ghana	CSIR-CRI	Spanish.1	fastigiata	Spanish	Admixed	1	Diversity
749	Gh2-69_GhaII-ICGV-07356	GhaII-ICGV-07356	ICGV 07356	Ghana	CSIR-CRI	Undetermined	hypogaea	Virginia	Admixed	0
838	Gh2-92_GhaII-ICGV-13009	GhaII-ICGV-13009	ICGV 13009	Ghana	CSIR-CRI	Spanish.1	fastigiata	Spanish	Group2	1	Diversity
801	Gh2-85_GhaII-ICGV-13045	GhaII-ICGV-13045	ICGV 13045	Ghana	CSIR-CRI	Spanish.1	fastigiata	Spanish	Admixed	1	Diversity
807	Gh2-88_GhaII-ICGV-13070	GhaII-ICGV-13070	ICGV 13070	Ghana	CSIR-CRI	Spanish.1	fastigiata	Spanish	Group2	0
709	Gh2-61_GhaII-ICGV-13077	GhaII-ICGV-13077	ICGV 13077	Ghana	CSIR-CRI	Undetermined	fastigiata	Spanish	Admixed	1	Diversity
803	Gh2-86_GhaII-ICGV-13998	GhaII-ICGV-13998	ICGV 13998	Ghana	CSIR-CRI	Spanish.1	fastigiata	Spanish	Admixed	1	Diversity
789	Gh2-77_GhaII-ICGV-80024	GhaII-ICGV-80024	ICGV 80024	Ghana	CSIR-CRI	Spanish.1	fastigiata	Spanish	Group5	0
761	Gh2-75_GhaII-ICGV-86015	GhaII-ICGV-86015	ICGV 86015	Ghana	CSIR-CRI	Spanish.1	fastigiata	Spanish	Group5	0
703	Gh2-58_GhaII-ICGV-86124	GhaII-ICGV-86124	ICGV 86124	Ghana	CSIR-CRI	Spanish.1	fastigiata	Spanish	Group5	0
707	Gh2-60_GhaII-ICGV-91114	GhaII-ICGV-91114	ICGV 91114	Ghana	CSIR-CRI	Spanish.1	fastigiata	Spanish	Group2	0
850	Gh2-98_GhaII-ICGV-91278	GhaII-ICGV-91278	ICGV 91278	Ghana	CSIR-CRI	Spanish.1	fastigiata	Spanish	Group2	0
809	Gh2-89_GhaII-ICGV-91287	GhaII-ICGV-91287	ICGV 91287	Ghana	CSIR-CRI	Valencia.3	fastigiata	Valencia	Admixed	1	Diversity
705	Gh2-59_GhaII-ICGV-91315	GhaII-ICGV-91315	ICGV 91315	Ghana	CSIR-CRI	Undetermined	fastigiata	Spanish	Admixed	0
741	Gh2-65_GhaII-ICGV-92302	GhaII-ICGV-92302	ICGV 92302	Ghana	CSIR-CRI	Undetermined	fastigiata	Spanish	Admixed	0
739	Gh2-64_GhaII-ICGV-99029	GhaII-ICGV-99029	ICGV 99029	Ghana	CSIR-CRI	Spanish.1	fastigiata	Spanish	Group2	0
805	Gh2-87_GhaII-ICGV-99241	GhaII-ICGV-99241	ICGV 99241	Ghana	CSIR-CRI	Spanish.1	fastigiata	Spanish	Group2	0
713	Gh2-63_GhaII-ICGV-99247	GhaII-ICGV-99247	ICGV 99247	Ghana	CSIR-CRI	Undetermined	hypogaea	Virginia	Admixed	1	Diversity
836	Gh2-91_GhaII-ICGV-IS-03184	GhaII-ICGV-IS-03184	ICGV-IS 03184	Ghana	CSIR-CRI	Spanish.1	fastigiata	Spanish	Group2	0
852	Gh2-99_GhaII-ICGV-IS-1300	GhaII-ICGV-IS-1300	ICGV-IS 1300	Ghana	CSIR-CRI	Undetermined	fastigiata	Valencia	Admixed	1	Diversity
842	Gh2-94_GhaII-ICGV-IS-13003	GhaII-ICGV-IS-13003	ICGV-IS 13003	Ghana	CSIR-CRI	Undetermined	fastigiata	Spanish	Admixed	0
840	Gh2-93_GhaII-ICGV-IS-13010	GhaII-ICGV-IS-13010	ICGV-IS 13010	Ghana	CSIR-CRI	Spanish.1	fastigiata	Spanish	Group2	0
759	Gh2-74_GhaII-ICGV-IS-130111	GhaII-ICGV-IS-130111	ICGV-IS 130111	Ghana	CSIR-CRI	Spanish.1	fastigiata	Spanish	Group2	0
844	Gh2-95_GhaII-ICGV-IS-13042	GhaII-ICGV-IS-13042	ICGV-IS 13042	Ghana	CSIR-CRI	Spanish.1	fastigiata	Spanish	Admixed	0
711	Gh2-62_GhaII-ICGV-IS-13046	GhaII-ICGV-IS-13046	ICGV-IS 13046	Ghana	CSIR-CRI	Spanish.1	fastigiata	Spanish	Group2	0
793	Gh2-80_GhaII-ICGV-IS-13052	GhaII-ICGV-IS-13052	ICGV-IS 13052	Ghana	CSIR-CRI	Spanish.1	fastigiata	Spanish	Group2	0
751	Gh2-70_GhaII-ICGV-IS-13069	GhaII-ICGV-IS-13069	ICGV-IS 13069	Ghana	CSIR-CRI	Spanish.1	fastigiata	Spanish	Group2	0
846	Gh2-96_GhaII-ICGV-IS-13078	GhaII-ICGV-IS-13078	ICGV-IS 13078	Ghana	CSIR-CRI	Spanish.1	fastigiata	Spanish	Group2	0
743	Gh2-66_GhaII-ICGV-IS-13080	GhaII-ICGV-IS-13080	ICGV-IS 13080	Ghana	CSIR-CRI	Spanish.1	fastigiata	Spanish	Group2	0
834	Gh2-90_GhaII-ICGV-IS-13081	GhaII-ICGV-IS-13081	ICGV-IS 13081	Ghana	CSIR-CRI	Spanish.1	fastigiata	Spanish	Group2	0
797	Gh2-83_GhaII-ICGV-IS-13086	GhaII-ICGV-IS-13086	ICGV-IS 13086	Ghana	CSIR-CRI	Spanish.1	fastigiata	Spanish	Group2	0
747	Gh2-68_GhaII-ICGV-IS-13104	GhaII-ICGV-IS-13104	ICGV-IS 13104	Ghana	CSIR-CRI	Spanish.1	fastigiata	Spanish	Group2	0
848	Gh2-97_GhaII-ICGV-IS-13114	GhaII-ICGV-IS-13114	ICGV-IS 13114	Ghana	CSIR-CRI	Undetermined	fastigiata	Spanish	Admixed	1	Diversity
787	Gh2-76_GhaII-ICGV-IS-13809	GhaII-ICGV-IS-13809	ICGV-IS 13809	Ghana	CSIR-CRI	Spanish.1	fastigiata	Spanish	Group5	0
799	Gh2-84_GhaII-ICGV-IS-13989	GhaII-ICGV-IS-13989	ICGV-IS 13989	Ghana	CSIR-CRI	Spanish.3	fastigiata	Spanish	Admixed	0
755	Gh2-72_GhaII-ICGV-IS-1399	GhaII-ICGV-IS-1399	ICGV-IS 1399	Ghana	CSIR-CRI	Spanish.1	fastigiata	Spanish	Group2	1	Diversity
745	Gh2-67_GhaII-ICGV-IS-91279	GhaII-ICGV-IS-91279	ICGV-IS 91279	Ghana	CSIR-CRI	Spanish.1	fastigiata	Spanish	Group2	0
795	Gh2-82_GhaII-ICGV-IS-97188	GhaII-ICGV-IS-97188	ICGV-IS 97188	Ghana	CSIR-CRI	Undetermined	fastigiata	Spanish	Admixed	1	Diversity
969	Gh2-35_GhaII-IVG 7867	GhaII-IVG 7867	IVG 7867	Ghana	CSIR-CRI	Undetermined	fastigiata	Spanish	Admixed	1	Diversity
1015	Gh2-46_GhaII-JENKAAR	GhaII-JENKAAR	JENKAAR	Ghana	CSIR-CRI	Virginia.3	hypogaea	Virginia	Group1	1	Diversity
1005	Gh2-41_GhaII-MANIPINTAR	GhaII-MANIPINTAR	MANIPINTAR	Ghana	CSIR-CRI	Virginia.1	hypogaea	Virginia	Group1	0
977	Gh2-39_GhaII-NKOSOUR	GhaII-NKOSOUR	NKOSOUR	Ghana	CSIR-CRI	Undetermined	hypogaea	Virginia	Admixed	1	Breeder choice
959	Gh2-11_GhaII-NP-NK-2-13	GhaII-NP-NK-2-13	NP-NK-2-13	Ghana	CSIR-CRI	Undetermined	fastigiata	Spanish	Admixed	0
691	Gh2-52_GhaII-NUMEX 01	GhaII-NUMEX 01	NUMEX 01	Ghana	CSIR-CRI	Valencia.2	fastigiata	Valencia	Group3	0
693	Gh2-53_GhaII-NUMEX 02	GhaII-NUMEX 02	NUMEX 02	Ghana	CSIR-CRI	Valencia.3	fastigiata	Valencia	Group3	0
695	Gh2-54_GhaII-NUMEX 03	GhaII-NUMEX 03	NUMEX 03	Ghana	CSIR-CRI	Undetermined	fastigiata	Valencia	Admixed	1	Diversity
697	Gh2-55_GhaII-NUMEX 04	GhaII-NUMEX 04	NUMEX 04	Ghana	CSIR-CRI	Undetermined	fastigiata	Valencia	Admixed	0
699	Gh2-56_GhaII-NUMEX 05	GhaII-NUMEX 05	NUMEX 05	Ghana	CSIR-CRI	Virginia.3	hypogaea	Virginia	Group1	1	Diversity
1007	Gh2-42_GhaII-OBOLO	GhaII-OBOLO	OBOLO	Ghana	CSIR-CRI	Undetermined	hypogaea	Virginia	Group1	0
1009	Gh2-43_GhaII-OBOSHIE	GhaII-OBOSHIE	OBOSHIE	Ghana	CSIR-CRI	Undetermined	hypogaea	Virginia	Group1	1	Breeder choice
1019	Gh2-48_GhaII-PION	GhaII-PION	PION	Ghana	CSIR-CRI	Spanish.1	fastigiata	Spanish	Admixed	1	Breeder choice
1013	Gh2-45_GhaII-SHITAOCHI	GhaII-SHITAOCHI	SHITAOCHI	Ghana	CSIR-CRI	Undetermined	fastigiata	Spanish	Admixed	1	Diversity
975	Gh2-38_GhaII-YENYAWOSO	GhaII-YENYAWOSO	YENYAWOSO	Ghana	CSIR-CRI	Undetermined	fastigiata	Valencia	Admixed	1	Breeder choice
676	Gh1-9_Gha-55-437	Gha-55-437	55-437	Ghana	CSIR-SARI	Spanish.1	fastigiata	Spanish	Group2	0
678	Gh1-10_Gha-ADEPA	Gha-ADEPA	ADEPA	Ghana	CSIR-SARI	Undetermined	fastigiata	Spanish	Admixed	0
680	Gh1-11_Gha-BF Nagouri 1	Gha-BF Nagouri 1	BF NAGOURI 1	Ghana	CSIR-SARI	Virginia.3	hypogaea	Virginia	Group1	0
682	Gh1-12_Gha-BF Nagouri 2	Gha-BF Nagouri 2	BF NAGOURI 2	Ghana	CSIR-SARI	Virginia.3	hypogaea	Virginia	Group1	0
684	Gh1-13_Gha-BF Nagouri 3	Gha-BF Nagouri 3	BF NAGOURI 3	Ghana	CSIR-SARI	Undetermined	hypogaea	Virginia	Admixed	0
686	Gh1-14_Gha-BF Nagouri 4	Gha-BF Nagouri 4	BF NAGOURI 4	Ghana	CSIR-SARI	Undetermined	hypogaea	Virginia	Admixed	0
688	Gh1-15_Gha-BF Nagouri 5	Gha-BF Nagouri 5	BF NAGOURI 5	Ghana	CSIR-SARI	Undetermined	hypogaea	Virginia	Admixed	0
690	Gh1-16_Gha-CHINESE	Gha-CHINESE	CHINESE	Ghana	CSIR-SARI	Spanish.1	fastigiata	Spanish	Admixed	1	Breeder choice
716	Gh1-17_Gha-Fleur 11	Gha-Fleur 11	FLEUR 11	Ghana	CSIR-SARI	Spanish.1	fastigiata	Spanish	Group2	0
718	Gh1-19_Gha-GAF 1665	Gha-GAF 1665	GAF 1665	Ghana	CSIR-SARI	Virginia.1	hypogaea	Virginia	Group1	1	Breeder choice
720	Gh1-20_Gha-GAF 1723	Gha-GAF 1723	GAF 1723	Ghana	CSIR-SARI	Virginia.1	hypogaea	Virginia	Group1	1	Breeder choice
722	Gh1-21_Gha-ICGV 00005	Gha-ICGV 00005	ICGV 00005	Ghana	CSIR-SARI	Undetermined	fastigiata	Spanish	Admixed	1	Breeder choice
724	Gh1-24_Gha-ICGV 03056	Gha-ICGV 03056	ICGV 03056	Ghana	CSIR-SARI	Undetermined	hypogaea	Virginia	Admixed	1	Diversity
917	Gh1-77_Gha-ICGV 07273	Gha-ICGV 07273	ICGV 07273	Ghana	CSIR-SARI	Undetermined	hypogaea	Virginia	Admixed	0
927	Gh1-82_Gha-ICGV 07286	Gha-ICGV 07286	ICGV 07286	Ghana	CSIR-SARI	Undetermined	hypogaea	Virginia	Admixed	1	Diversity
925	Gh1-81_Gha-ICGV 07325	Gha-ICGV 07325	ICGV 07325	Ghana	CSIR-SARI	Undetermined	hypogaea	Virginia	Admixed	1	Diversity
923	Gh1-80_Gha-ICGV 07390	Gha-ICGV 07390	ICGV 07390	Ghana	CSIR-SARI	Undetermined	hypogaea	Virginia	Group1	1	Diversity
921	Gh1-79_Gha-ICGV 07392	Gha-ICGV 07392	ICGV 07392	Ghana	CSIR-SARI	Undetermined	hypogaea	Virginia	Admixed	0
919	Gh1-78_Gha-ICGV 07395	Gha-ICGV 07395	ICGV 07395	Ghana	CSIR-SARI	Undetermined	hypogaea	Virginia	Group1	0
907	Gh1-71_Gha-ICGV 15003	Gha-ICGV 15003	ICGV 15003	Ghana	CSIR-SARI	Undetermined	hypogaea	Virginia	Admixed	0
881	Gh1-70_Gha-ICGV 15008	Gha-ICGV 15008	ICGV 15008	Ghana	CSIR-SARI	Undetermined	hypogaea	Virginia	Admixed	1	Diversity
871	Gh1-65_Gha-ICGV 15017	Gha-ICGV 15017	ICGV 15017	Ghana	CSIR-SARI	Undetermined	hypogaea	Virginia	Admixed	1	Breeder choice
911	Gh1-73_Gha-ICGV 15021	Gha-ICGV 15021	ICGV 15021	Ghana	CSIR-SARI	Undetermined	hypogaea	Virginia	Admixed	0
909	Gh1-72_Gha-ICGV 15023	Gha-ICGV 15023	ICGV 15023	Ghana	CSIR-SARI	Undetermined	hypogaea	Virginia	Admixed	0
877	Gh1-68_Gha-ICGV 15025	Gha-ICGV 15025	ICGV 15025	Ghana	CSIR-SARI	Undetermined	hypogaea	Virginia	Admixed	0
913	Gh1-74_Gha-ICGV 15028	Gha-ICGV 15028	ICGV 15028	Ghana	CSIR-SARI	Undetermined	hypogaea	Virginia	Admixed	0
879	Gh1-69_Gha-ICGV 15031	Gha-ICGV 15031	ICGV 15031	Ghana	CSIR-SARI	Undetermined	hypogaea	Virginia	Admixed	0
869	Gh1-64_Gha-ICGV 15033	Gha-ICGV 15033	ICGV 15033	Ghana	CSIR-SARI	Undetermined	hypogaea	Virginia	Admixed	1	Diversity
873	Gh1-66_Gha-ICGV 15044	Gha-ICGV 15044	ICGV 15044	Ghana	CSIR-SARI	Undetermined	hypogaea	Virginia	Admixed	0
915	Gh1-75_Gha-ICGV 15046	Gha-ICGV 15046	ICGV 15046	Ghana	CSIR-SARI	Undetermined	hypogaea	Virginia	Group1	1	Diversity
875	Gh1-67_Gha-ICGV 15050	Gha-ICGV 15050	ICGV 15050	Ghana	CSIR-SARI	Undetermined	hypogaea	Virginia	Admixed	0
726	Gh1-25_Gha-ICGV 86015	Gha-ICGV 86015	ICGV 86015	Ghana	CSIR-SARI	Undetermined	fastigiata	Spanish	Group5	0
728	Gh1-26_Gha-ICGV 91278	Gha-ICGV 91278	ICGV 91278	Ghana	CSIR-SARI	Spanish.1	fastigiata	Spanish	Group2	0
730	Gh1-27_Gha-ICGV 91324	Gha-ICGV 91324	ICGV 91324	Ghana	CSIR-SARI	Spanish.1	fastigiata	Spanish	Admixed	0
732	Gh1-28_Gha-ICGV 93305	Gha-ICGV 93305	ICGV 93305	Ghana	CSIR-SARI	Valencia.3	fastigiata	Valencia	Group3	1	Diversity
734	Gh1-29_Gha-ICGV 94379	Gha-ICGV 94379	ICGV 94379	Ghana	CSIR-SARI	Valencia.3	fastigiata	Valencia	Group3	0
736	Gh1-30_Gha-ICGV 99240	Gha-ICGV 99240	ICGV 99240	Ghana	CSIR-SARI	Spanish.1	fastigiata	Spanish	Group2	0
738	Gh1-31_Gha-ICGV 99241	Gha-ICGV 99241	ICGV 99241	Ghana	CSIR-SARI	Spanish.1	fastigiata	Spanish	Admixed	0
764	Gh1-33_Gha-ICGV-IS 08837	Gha-ICGV-IS 08837	ICGV-IS 08837	Ghana	CSIR-SARI	Undetermined	fastigiata	Valencia	Admixed	1	Breeder choice
823	Gh1-52_Gha-ICGV-IS 13045	Gha-ICGV-IS 13045	ICGV-IS 13045	Ghana	CSIR-SARI	Spanish.1	fastigiata	Spanish	Admixed	1	Diversity
825	Gh1-53_Gha-ICGV-IS 13052	Gha-ICGV-IS 13052	ICGV-IS 13052	Ghana	CSIR-SARI	Spanish.1	fastigiata	Spanish	Group2	0
827	Gh1-54_Gha-ICGV-IS 13071	Gha-ICGV-IS 13071	ICGV-IS 13071	Ghana	CSIR-SARI	Spanish.1	fastigiata	Spanish	Group2	0
829	Gh1-56_Gha-ICGV-IS 13078	Gha-ICGV-IS 13078	ICGV-IS 13078	Ghana	CSIR-SARI	Spanish.1	fastigiata	Spanish	Group2	0
766	Gh1-34_Gha-ICGV-IS 13081	Gha-ICGV-IS 13081	ICGV-IS 13081	Ghana	CSIR-SARI	Spanish.1	fastigiata	Spanish	Group2	1	Breeder choice
831	Gh1-57_Gha-ICGV-IS 13086	Gha-ICGV-IS 13086	ICGV-IS 13086	Ghana	CSIR-SARI	Spanish.1	fastigiata	Spanish	Group2	0
833	Gh1-58_Gha-ICGV-IS 13110	Gha-ICGV-IS 13110	ICGV-IS 13110	Ghana	CSIR-SARI	Undetermined	fastigiata	Spanish	Admixed	1	Diversity
859	Gh1-59_Gha-ICGV-IS 13113	Gha-ICGV-IS 13113	ICGV-IS 13113	Ghana	CSIR-SARI	Spanish.1	fastigiata	Spanish	Group2	0
861	Gh1-60_Gha-ICGV-IS 13144	Gha-ICGV-IS 13144	ICGV-IS 13144	Ghana	CSIR-SARI	Undetermined	fastigiata	Spanish	Admixed	1	Diversity
768	Gh1-35_Gha-ICGV-IS 13827	Gha-ICGV-IS 13827	ICGV-IS 13827	Ghana	CSIR-SARI	Spanish.1	fastigiata	Spanish	Group5	0
770	Gh1-36_Gha-ICGV-IS 13830	Gha-ICGV-IS 13830	ICGV-IS 13830	Ghana	CSIR-SARI	Spanish.1	fastigiata	Spanish	Group5	0
772	Gh1-37_Gha-ICGV-IS 13834	Gha-ICGV-IS 13834	ICGV-IS 13834	Ghana	CSIR-SARI	Spanish.1	fastigiata	Spanish	Group5	0
863	Gh1-61_Gha-ICGV-IS 13998	Gha-ICGV-IS 13998	ICGV-IS 13998	Ghana	CSIR-SARI	Spanish.1	fastigiata	Spanish	Admixed	0
774	Gh1-38_Gha-KPANIELLI	Gha-KPANIELLI	KPANIELLI	Ghana	CSIR-SARI	Virginia.1	hypogaea	Virginia	Group1	0
776	Gh1-39_Gha-L 27	Gha-L 27	L 27	Ghana	CSIR-SARI	Spanish.1	fastigiata	Spanish	Admixed	1	Diversity
778	Gh1-40_Gha-L 4	Gha-L 4	L 4	Ghana	CSIR-SARI	Spanish.1	fastigiata	Spanish	Group5	0
780	Gh1-41_Gha-MANIPINTAR	Gha-MANIPINTAR	MANIPINTAR	Ghana	CSIR-SARI	Virginia.1	hypogaea	Virginia	Group1	0
865	Gh1-62_Gha-Nakpanduri 1	Gha-Nakpanduri 1	NAKPANDURI 1	Ghana	CSIR-SARI	Undetermined	hypogaea	Virginia	Admixed	1	Diversity
867	Gh1-63_Gha-Nakpanduri 2	Gha-Nakpanduri 2	NAKPANDURI 2	Ghana	CSIR-SARI	Undetermined	fastigiata	Spanish	Admixed	1	Diversity
782	Gh1-42_Gha-NKATIESARI	Gha-NKATIESARI	NKATIESARI	Ghana	CSIR-SARI	Undetermined	hypogaea	Virginia	Admixed	1	Breeder choice
784	Gh1-43_Gha-OBOLO	Gha-OBOLO	OBOLO	Ghana	CSIR-SARI	Undetermined	hypogaea	Virginia	Group1	0
786	Gh1-44_Gha-OBOSHIE	Gha-OBOSHIE	OBOSHIE	Ghana	CSIR-SARI	Undetermined	hypogaea	Virginia	Group1	0
812	Gh1-45_Gha-pc-7979	Gha-pc-7979	PC79-79	Ghana	CSIR-SARI	Virginia.3	hypogaea	Virginia	Group1	0
814	Gh1-46_Gha-SAMNUT 22	Gha-SAMNUT 22	SAMNUT 22	Ghana	CSIR-SARI	Virginia.3	hypogaea	Virginia	Group1	0
816	Gh1-47_Gha-SAMNUT 23	Gha-SAMNUT 23	SAMNUT 23	Ghana	CSIR-SARI	Undetermined	hypogaea	Virginia	Admixed	0
1024	Gh1-2_Gha-SARGV 002	Gha-SARGV 002	SARGV 002	Ghana	CSIR-SARI	Virginia.3	hypogaea	Virginia	Group1	0
668	Gh1-3_Gha-SARGV 003	Gha-SARGV 003	SARGV 003	Ghana	CSIR-SARI	Spanish.1	fastigiata	Spanish	Admixed	0
670	Gh1-4_Gha-SARGV 004	Gha-SARGV 004	SARGV 004	Ghana	CSIR-SARI	Spanish.3	fastigiata	Spanish	Group2	0
672	Gh1-5_Gha-SARGV 005	Gha-SARGV 005	SARGV 005	Ghana	CSIR-SARI	Spanish.1	fastigiata	Spanish	Admixed	1	Breeder choice
674	Gh1-6_Gha-SARGV 006	Gha-SARGV 006	SARGV 006	Ghana	CSIR-SARI	Spanish.3	fastigiata	Spanish	Group2	0
818	Gh1-48_Gha-TS-32-1	Gha-TS-32-1	TS-32-1	Ghana	CSIR-SARI	Spanish.1	fastigiata	Spanish	Group2	0
820	Gh1-49_Gha-White skin	Gha-White skin	WHITE SKIN	Ghana	CSIR-SARI	Undetermined	fastigiata	Spanish	Admixed	1	Diversity
821	Gh1-50_Gha-YENYAWOSO	Gha-YENYAWOSO	YENYAWOSO	Ghana	CSIR-SARI	Undetermined	fastigiata	Valencia	Admixed	0
898	Mlw-10_Mwi-Baka	Mwi-Baka	BAKA	Malawi	CARS	Spanish.3	fastigiata	Spanish	Group2	1	Breeder choice
892	Mlw-7_Mwi-CG 11	Mwi-CG 11	CG 11	Malawi	CARS	Virginia.1	hypogaea	Virginia	Group1	1	Diversity
900	Mlw-11_Mwi-CG 13	Mwi-CG 13	CG 13	Malawi	CARS	Spanish.1	fastigiata	Spanish	Admixed	1	Diversity
902	Mlw-12_Mwi-CG 14	Mwi-CG 14	CG 14	Malawi	CARS	Spanish.1	fastigiata	Spanish	Admixed	0
882	Mlw-2_Mwi-CG 7	Mwi-CG 7	CG 7	Malawi	CARS	Virginia.1	hypogaea	Virginia	Group1	1	Breeder choice
888	Mlw-5_Mwi-CG 8	Mwi-CG 8	CG 8	Malawi	CARS	Virginia.1	hypogaea	Virginia	Group1	0
890	Mlw-6_Mwi-CG 9	Mwi-CG 9	CG 9	Malawi	CARS	Virginia.1	hypogaea	Virginia	Group1	0
856	Mlw-1_Mwi-Chalimbana	Mwi-Chalimbana	CHALIMBANA	Malawi	CARS	Virginia.3	hypogaea	Virginia	Group1	1	Breeder choice
886	Mlw-4_Mwi-Chalimbana 2005	Mwi-Chalimbana 2005	CHALIMBANA 2005	Malawi	CARS	Virginia.1	hypogaea	Virginia	Group1	1	Breeder choice
896	Mlw-9_Mwi-Chitala	Mwi-Chitala	CHITALA	Malawi	CARS	Undetermined	fastigiata	Spanish	Admixed	1	Breeder choice
934	Mlw-16_Mwi-CNG 1501	Mwi-CNG 1501	CNG 1501	Malawi	CARS	Undetermined	fastigiata	Spanish	Admixed	0
930	Mlw-14_Mwi-CNG 15188	Mwi-CNG 15188	CNG 15188	Malawi	CARS	Spanish.1	fastigiata	Spanish	Admixed	0
932	Mlw-15_Mwi-CNG 1545	Mwi-CNG 1545	CNG 1545	Malawi	CARS	Undetermined	fastigiata	Spanish	Admixed	1	Diversity
1030	Mlw-40_Mwi-ICG 1122	Mwi-ICG 1122	ICG 1122	Malawi	CARS	Undetermined	fastigiata	Spanish	Admixed	0
1032	Mlw-41_Mwi-ICG 123	Mwi-ICG 123	ICG 123	Malawi	CARS	Spanish.3	fastigiata	Spanish	Group2	0
1038	Mlw-44_Mwi-ICG 13603	Mwi-ICG 13603	ICG 13603	Malawi	CARS	Spanish.1	fastigiata	Spanish	Group2	0
1034	Mlw-42_Mwi-ICG 1415	Mwi-ICG 1415	ICG 1415	Malawi	CARS	Undetermined	fastigiata	Valencia	Admixed	0
1040	Mlw-45_Mwi-ICG 14630	Mwi-ICG 14630	ICG 14630	Malawi	CARS	Valencia.3	fastigiata	Valencia	Group3	0
1042	Mlw-46_Mwi-ICG 14705	Mwi-ICG 14705	ICG 14705	Malawi	CARS	Undetermined	hypogaea	Virginia	Admixed	1	Breeder choice
982	Mlw-28_Mwi-ICG 14788	Mwi-ICG 14788	ICG 14788	Malawi	CARS	Spanish.1	fastigiata	Spanish	Group2	1	Breeder choice
1000	Mlw-37_Mwi-ICG 5195	Mwi-ICG 5195	ICG 5195	Malawi	CARS	Undetermined	fastigiata	Spanish	Admixed	1	Diversity
1036	Mlw-43_Mwi-ICG 6057	Mwi-ICG 6057	ICG 6057	Malawi	CARS	Spanish.3	fastigiata	Spanish	Admixed	1	Diversity
1028	Mlw-39_Mwi-ICG 6888	Mwi-ICG 6888	ICG 6888	Malawi	CARS	Undetermined	fastigiata	Valencia	Admixed	1	Diversity
986	Mlw-30_Mwi-ICGV 00331	Mwi-ICGV 00331	ICGV 00331	Malawi	CARS	Virginia.3	hypogaea	Virginia	Group1	0
938	Mlw-18_Mwi-ICGV 87003	Mwi-ICGV 87003	ICGV 87003	Malawi	CARS	Undetermined	fastigiata	Spanish	Admixed	0
940	Mlw-19_Mwi-ICGV 90087	Mwi-ICGV 90087	ICGV 90087	Malawi	CARS	Spanish.1	fastigiata	Spanish	Admixed	0
942	Mlw-20_Mwi-ICGV 90092	Mwi-ICGV 90092	ICGV 90092	Malawi	CARS	Virginia.1	hypogaea	Virginia	Group1	1	Diversity
1044	Mlw-48_Mwi-ICGV SM 00571	Mwi-ICGV SM 00571	ICGV-SM 00571	Malawi	CARS	Undetermined	fastigiata	Valencia	Admixed	0
988	Mlw-31_Mwi-ICGV-SM 01709	Mwi-ICGV-SM 01709	ICGV-SM 01709	Malawi	CARS	Undetermined	hypogaea	Virginia	Group1	0
944	Mlw-21_Mwi-ICGV-SM 01711	Mwi-ICGV-SM 01711	ICGV-SM 01711	Malawi	CARS	Virginia.1	hypogaea	Virginia	Group1	1	Breeder choice
946	Mlw-22_Mwi-ICGV-SM 01721	Mwi-ICGV-SM 01721	ICGV-SM 01721	Malawi	CARS	Virginia.3	hypogaea	Virginia	Group1	1	Diversity
990	Mlw-32_Mwi-ICGV-SM 02724	Mwi-ICGV-SM 02724	ICGV-SM 02724	Malawi	CARS	Virginia.3	hypogaea	Virginia	Group1	1	Breeder choice
952	Mlw-25_Mwi-ICGV-SM 03519	Mwi-ICGV-SM 03519	ICGV-SM 03519	Malawi	CARS	Spanish.1	fastigiata	Spanish	Admixed	1	Diversity
980	Mlw-27_Mwi-ICGV-SM 03520	Mwi-ICGV-SM 03520	ICGV-SM 03520	Malawi	CARS	Undetermined	fastigiata	Valencia	Admixed	0
978	Mlw-26_Mwi-ICGV-SM 03530	Mwi-ICGV-SM 03530	ICGV-SM 03530	Malawi	CARS	Spanish.1	fastigiata	Spanish	Admixed	0
992	Mlw-33_Mwi-ICGV-SM 03590	Mwi-ICGV-SM 03590	ICGV-SM 03590	Malawi	CARS	Virginia.3	hypogaea	Virginia	Group1	0
948	Mlw-23_Mwi-ICGV-SM 03710	Mwi-ICGV-SM 03710	ICGV-SM 03710	Malawi	CARS	Undetermined	hypogaea	Virginia	Group1	0
984	Mlw-29_Mwi-ICGV-SM 05666	Mwi-ICGV-SM 05666	ICGV-SM 05666	Malawi	CARS	Spanish.1	fastigiata	Spanish	Admixed	0
996	Mlw-35_Mwi-ICGV-SM 05723	Mwi-ICGV-SM 05723	ICGV-SM 05723	Malawi	CARS	Spanish.1	fastigiata	Spanish	Group2	0
998	Mlw-36_Mwi-ICGV-SM 05738	Mwi-ICGV-SM 05738	ICGV-SM 05738	Malawi	CARS	Undetermined	fastigiata	Spanish	Admixed	1	Diversity
694	Mlw-52_Mwi-ICGV SM 06637	Mwi-ICGV SM 06637	ICGV-SM 06637	Malawi	CARS	Undetermined	fastigiata	Valencia	Admixed	0
994	Mlw-34_Mwi-ICGV-SM 06725	Mwi-ICGV-SM 06725	ICGV-SM 06725	Malawi	CARS	Virginia.1	hypogaea	Virginia	Group1	0
696	Mlw-53_Mwi-ICGV SM 07504	Mwi-ICGV SM 07504	ICGV-SM 07504	Malawi	CARS	Undetermined	fastigiata	Valencia	Admixed	1	Diversity
710	Mlw-60_Mwi-ICGV SM 07510	Mwi-ICGV SM 07510	ICGV-SM 07510	Malawi	CARS	Undetermined	fastigiata	Valencia	Admixed	0
698	Mlw-54_Mwi-ICGV SM 07512	Mwi-ICGV SM 07512	ICGV-SM 07512	Malawi	CARS	Undetermined	fastigiata	Valencia	Admixed	1	Diversity
700	Mlw-55_Mwi-ICGV SM 07532	Mwi-ICGV SM 07532	ICGV-SM 07532	Malawi	CARS	Undetermined	fastigiata	Valencia	Admixed	1	Diversity
702	Mlw-56_Mwi-ICGV SM 07533	Mwi-ICGV SM 07533	ICGV-SM 07533	Malawi	CARS	Undetermined	fastigiata	Valencia	Admixed	1	Diversity
704	Mlw-57_Mwi-ICGV SM 07536	Mwi-ICGV SM 07536	ICGV-SM 07536	Malawi	CARS	Virginia.1	hypogaea	Virginia	Group1	0
706	Mlw-58_Mwi-ICGV SM 07539	Mwi-ICGV SM 07539	ICGV-SM 07539	Malawi	CARS	Undetermined	fastigiata	Valencia	Admixed	1	Diversity
708	Mlw-59_Mwi-ICGV SM 07544	Mwi-ICGV SM 07544	ICGV-SM 07544	Malawi	CARS	Undetermined	fastigiata	Valencia	Admixed	1	Diversity
712	Mlw-61_Mwi-ICGV SM 07576	Mwi-ICGV SM 07576	ICGV-SM 07576	Malawi	CARS	Undetermined	fastigiata	Valencia	Admixed	0
714	Mlw-62_Mwi-ICGV SM 08528	Mwi-ICGV SM 08528	ICGV-SM 08528	Malawi	CARS	Spanish.3	fastigiata	Spanish	Admixed	1	Breeder choice
740	Mlw-63_Mwi-ICGV SM 08533	Mwi-ICGV SM 08533	ICGV-SM 08533	Malawi	CARS	Spanish.3	fastigiata	Spanish	Admixed	1	Diversity
742	Mlw-64_Mwi-ICGV SM 08538	Mwi-ICGV SM 08538	ICGV-SM 08538	Malawi	CARS	Spanish.3	fastigiata	Spanish	Admixed	0
744	Mlw-65_Mwi-ICGV SM 08540	Mwi-ICGV SM 08540	ICGV-SM 08540	Malawi	CARS	Spanish.3	fastigiata	Spanish	Admixed	0
746	Mlw-66_Mwi-CGV SM 08547	Mwi-CGV SM 08547	ICGV-SM 08547	Malawi	CARS	Spanish.3	fastigiata	Spanish	Group2	0
748	Mlw-67_Mwi-ICGV SM 08556	Mwi-ICGV SM 08556	ICGV-SM 08556	Malawi	CARS	Spanish.3	fastigiata	Spanish	Admixed	0
750	Mlw-68_Mwi-ICGV SM 08560	Mwi-ICGV SM 08560	ICGV-SM 08560	Malawi	CARS	Spanish.3	fastigiata	Spanish	Admixed	0
1026	Mlw-38_Mwi-ICGV-SM 08565	Mwi-ICGV-SM 08565	ICGV-SM 08565	Malawi	CARS	Undetermined	fastigiata	Spanish	Admixed	1	Diversity
758	Mlw-72_Mwi-ICGV SM 09524	Mwi-ICGV SM 09524	ICGV-SM 09524	Malawi	CARS	Undetermined	fastigiata	Valencia	Admixed	1	Diversity
752	Mlw-69_Mwi-ICGV SM 09537	Mwi-ICGV SM 09537	ICGV-SM 09537	Malawi	CARS	Undetermined	hypogaea	Virginia	Group1	0
754	Mlw-70_Mwi-ICGV SM 09545	Mwi-ICGV SM 09545	ICGV-SM 09545	Malawi	CARS	Undetermined	hypogaea	Virginia	Group1	0
756	Mlw-71_Mwi-ICGV SM 09547	Mwi-ICGV SM 09547	ICGV-SM 09547	Malawi	CARS	Undetermined	hypogaea	Virginia	Group1	0
760	Mlw-73_Mwi-ICGV SM 10005	Mwi-ICGV SM 10005	ICGV-SM 10005	Malawi	CARS	Undetermined	fastigiata	Spanish	Admixed	0
1046	Mlw-49_Mwi-ICGV SM 1276	Mwi-ICGV SM 1276	ICGV-SM 1276	Malawi	CARS	Undetermined	fastigiata	Valencia	Admixed	1	Diversity
1048	Mlw-50_Mwi-ICGV SM 5521	Mwi-ICGV SM 5521	ICGV-SM 5521	Malawi	CARS	Valencia.3	fastigiata	Valencia	Group3	1	Diversity
692	Mlw-51_Mwi-ICGV SM 5650	Mwi-ICGV SM 5650	ICGV-SM 5650	Malawi	CARS	Undetermined	fastigiata	Valencia	Admixed	0
950	Mlw-24_Mwi-ICGV-SM 91706	Mwi-ICGV-SM 91706	ICGV-SM 91706	Malawi	CARS	Virginia.1	hypogaea	Virginia	Group1	0
762	Mlw-74_Mwi-ICGV SM 96714	Mwi-ICGV SM 96714	ICGV-SM 96714	Malawi	CARS	Spanish.1	fastigiata	Spanish	Group2	0
788	Mlw-75_Mwi-ICGV SM 96722	Mwi-ICGV SM 96722	ICGV-SM 96722	Malawi	CARS	Spanish.1	fastigiata	Spanish	Admixed	0
790	Mlw-76_Mwi-ICGV SM 98539	Mwi-ICGV SM 98539	ICGV-SM 98539	Malawi	CARS	Spanish.1	fastigiata	Spanish	Admixed	0
792	Mlw-77_Mwi-ICGV SM 99537	Mwi-ICGV SM 99537	ICGV-SM 99537	Malawi	CARS	Spanish.1	fastigiata	Spanish	Admixed	0
794	Mlw-78_Mwi-ICGV SM 99588	Mwi-ICGV SM 99588	ICGV-SM 99588	Malawi	CARS	Spanish.1	fastigiata	Spanish	Group2	0
796	Mlw-79_Mwi-ICGV SM 99594	Mwi-ICGV SM 99594	ICGV-SM 99594	Malawi	CARS	Undetermined	fastigiata	Valencia	Admixed	1	Diversity
894	Mlw-8_Mwi-Kakoma	Mwi-Kakoma	KAKOMA	Malawi	CARS	Spanish.1	fastigiata	Spanish	Group2	0
800	Mlw-81_Mwi-KATETE	Mwi-KATETE	KATETE	Malawi	CARS	Spanish.1	fastigiata	Spanish	Group2	0
802	Mlw-82_Mwi-LUENA	Mwi-LUENA	LUENA	Malawi	CARS	Spanish.1	fastigiata	Spanish	Group2	0
936	Mlw-17_Mwi-Mwenje	Mwi-Mwenje	MWENJE	Malawi	CARS	Spanish.1	fastigiata	Spanish	Admixed	0
884	Mlw-3_Mwi-Nsinjiro	Mwi-Nsinjiro	NSINJIRO	Malawi	CARS	Undetermined	hypogaea	Virginia	Group1	0
798	Mlw-80_Mwi-P49-6	Mwi-P49-6	P49-6	Malawi	CARS	Virginia.1	hypogaea	Virginia	Group1	0
904	Mlw-13_Mwi-Shinje	Mwi-Shinje	SHINJE	Malawi	CARS	Spanish.1	fastigiata	Spanish	Admixed	0
1010	Ml-95_ Mal-4710	Mal-4710	4710	Mali	IER	Spanish.1	fastigiata	Spanish	Group2	0
1012	Ml-96_ Mal-86124	Mal-86124	86124	Mali	IER	Spanish.1	fastigiata	Spanish	Group5	1	Breeder choice
1002	Ml-91_ Mal-12CS_010	Mal-12CS_010	12CS_010	Mali	IER	Spanish.1	fastigiata	Spanish	Group2	0
974	Ml-89_ Mal-12CS_042	Mal-12CS_042	12CS_042	Mali	IER	Spanish.1	fastigiata	Spanish	Group2	0
1022	Ml-102_Mali-12CS_098	Mali-12CS_098	12CS_098	Mali	IER	Spanish.1	fastigiata	Spanish	Group2	0
976	Ml-90_ Mal-12CS_114	Mal-12CS_114	12CS_114	Mali	IER	Spanish.1	fastigiata	Spanish	Admixed	0
972	Ml-88_ Mal-12CS_116	Mal-12CS_116	12CS_116	Mali	IER	Spanish.1	fastigiata	Spanish	Group2	0
1006	Ml-93_ Mal-55-437	Mal-55-437	55-437	Mali	IER	Spanish.1	fastigiata	Spanish	Group2	1	Breeder choice
1014	Ml-97_ Mal-DIAKAND	Mal-DIAKAND	DIAKAND	Mali	IER	Undetermined	fastigiata	Spanish	Admixed	0
1004	Ml-92_ Mal-FLEUR11	Mal-FLEUR11	FLEUR 11	Mali	IER	Spanish.3	fastigiata	Spanish	Group2	1	Breeder choice
958	Ml-81_ Mal-ICG 12697	Mal-ICG 12697	ICG 12697	Mali	IER	Spanish.3	fastigiata	Spanish	Group2	0
968	Ml-86_ Mal-ICG 1415	Mal-ICG 1415	ICG 1415	Mali	IER	Spanish.3	fastigiata	Spanish	Group2	0
970	Ml-87_ Mal-ICG 14630	Mal-ICG 14630	ICG 14630	Mali	IER	Undetermined	hypogaea	Virginia	Admixed	1	Diversity
964	Ml-84_ Mal-ICG 4750	Mal-ICG 4750	ICG 4750	Mali	IER	Valencia.3	fastigiata	Valencia	Admixed	0
956	Ml-80_ Mal-ICG 5195	Mal-ICG 5195	ICG 5195	Mali	IER	Spanish.1	fastigiata	Spanish	Group2	0
908	Ml-67_ Mal-ICG 6703	Mal-ICG 6703	ICG 6703	Mali	IER	Undetermined	fastigiata	Spanish	Admixed	0
962	Ml-83_ Mal-ICG 6888	Mal-ICG 6888	ICG 6888	Mali	IER	Undetermined	fastigiata	Spanish	Group5	0
960	Ml-82_ Mal-ICG 7878	Mal-ICG 7878	ICG 7878	Mali	IER	Virginia.1	hypogaea	Virginia	Admixed	1	Breeder choice
954	Ml-79_ Mal-ICG 81	Mal-ICG 81	ICG 81	Mali	IER	Undetermined	fastigiata	Valencia	Admixed	1	Diversity
880	Ml-65_ Mal-ICGV 00350	Mal-ICGV 00350	ICGV 00350	Mali	IER	Spanish.1	fastigiata	Spanish	Admixed	1	Breeder choice
872	Ml-61_ Mal-ICGV 00362	Mal-ICGV 00362	ICGV 00362	Mali	IER	Undetermined	hypogaea	Virginia	Admixed	0
920	Ml-74_ Mal-ICGV 01258	Mal-ICGV 01258	ICGV 01258	Mali	IER	Undetermined	hypogaea	Virginia	Admixed	1	Diversity
914	Ml-70_ Mal-ICGV 02271	Mal-ICGV 02271	ICGV 02271	Mali	IER	Undetermined	fastigiata	Spanish	Admixed	1	Breeder choice
916	Ml-71_ Mal-ICGV 06423	Mal-ICGV 06423	ICGV 06423	Mali	IER	Undetermined	hypogaea	Virginia	Group1	0
966	Ml-85_ Mal-ICGV 07225	Mal-ICGV 07225	ICGV 07225	Mali	IER	Undetermined	hypogaea	Virginia	Admixed	0
926	Ml-77_ Mal-ICGV 08656	Mal-ICGV 08656	ICGV 08656	Mali	IER	Virginia.3	hypogaea	Virginia	Admixed	1	Diversity
922	Ml-75_ Mal-ICGV 09191	Mal-ICGV 09191	ICGV 09191	Mali	IER	Undetermined	fastigiata	Spanish	Group5	0
878	Ml-64_ Mal-ICGV 09194	Mal-ICGV 09194	ICGV 09194	Mali	IER	Virginia.3	hypogaea	Virginia	Group1	0
918	Ml-73_ Mal-ICGV 13989	Mal-ICGV 13989	ICGV 13989	Mali	IER	Spanish.1	fastigiata	Spanish	Group5	0
910	Ml-68_ Mal-ICGV 1976	Mal-ICGV 1976	ICGV 1976	Mali	IER	Spanish.1	fastigiata	Spanish	Group5	0
928	Ml-78_ Mal-ICGV 8056	Mal-ICGV 8056	ICGV 8056	Mali	IER	Virginia.3	hypogaea	Virginia	Group1	0
924	Ml-76_ Mal-ICGV 86015	Mal-ICGV 86015	ICGV 86015	Mali	IER	Spanish.1	fastigiata	Spanish	Group5	1	Breeder choice
876	Ml-63_ Mal-ICGV 86024	Mal-ICGV 86024	ICGV 86024	Mali	IER	Spanish.1	fastigiata	Spanish	Group5	1	Breeder choice
906	Ml-66_ Mal-ICGV 93525	Mal-ICGV 93525	ICGV 93525	Mali	IER	Spanish.1	fastigiata	Spanish	Group5	0
874	Ml-62_ Mal-ICGV 99029	Mal-ICGV 99029	ICGV 99029	Mali	IER	Undetermined	hypogaea	Virginia	Admixed	1	Breeder choice
912	Ml-69_ Mal-ICGV 99240	Mal-ICGV 99240	ICGV 99240	Mali	IER	Undetermined	fastigiata	Spanish	Admixed	1	Diversity
819	Ml-46_ Mal-ICGVIS 07947	Mal-ICGVIS 07947	ICGV-IS 07947	Mali	IER	Spanish.3	fastigiata	Spanish	Admixed	1	Diversity
858	Ml-54_ Mal-ICGVIS 09926	Mal-ICGVIS 09926	ICGV-IS 09926	Mali	IER	Spanish.1	fastigiata	Spanish	Group2	0
683	Ml-10_ Mal-ICGVIS 09996	Mal-ICGVIS 09996	ICGV-IS 09996	Mali	IER	Spanish.1	fastigiata	Spanish	Group5	1	Diversity
669	Ml-2_ Mal-ICGVIS 13079	Mal-ICGVIS 13079	ICGV-IS 13079	Mali	IER	Spanish.1	fastigiata	Spanish	Group2	1	Breeder choice
667	Ml-1_ Mal-ICGVIS 13085	Mal-ICGVIS 13085	ICGV-IS 13085	Mali	IER	Spanish.1	fastigiata	Spanish	Group5	0
811	Ml-40_ Mal-ICGVIS 131007	Mal-ICGVIS 131007	ICGV-IS 131007	Mali	IER	Spanish.1	fastigiata	Spanish	Admixed	0
783	Ml-38_ Mal-ICGVIS 131051	Mal-ICGVIS 131051	ICGV-IS 131051	Mali	IER	Spanish.1	fastigiata	Spanish	Group2	0
864	Ml-57_ Mal-ICGVIS 131065	Mal-ICGVIS 131065	ICGV-IS 131065	Mali	IER	Spanish.1	fastigiata	Spanish	Group2	0
673	Ml-4_ Mal-ICGVIS 131071	Mal-ICGVIS 131071	ICGV-IS 131071	Mali	IER	Spanish.1	fastigiata	Spanish	Group2	0
689	Ml-13_ Mal-ICGVIS 131090	Mal-ICGVIS 131090	ICGV-IS 131090	Mali	IER	Spanish.1	fastigiata	Spanish	Admixed	0
767	Ml-28_ Mal-ICGVIS 131091	Mal-ICGVIS 131091	ICGV-IS 131091	Mali	IER	Spanish.1	fastigiata	Spanish	Admixed	0
868	Ml-59_ Mal-ICGVIS 131096	Mal-ICGVIS 131096	ICGV-IS 131096	Mali	IER	Spanish.1	fastigiata	Spanish	Group2	1	Diversity
675	Ml-5_ Mal-ICGVIS 13810	Mal-ICGVIS 13810	ICGV-IS 13810	Mali	IER	Spanish.1	fastigiata	Spanish	Group5	0
862	Ml-56_ Mal-ICGVIS 13816	Mal-ICGVIS 13816	ICGV-IS 13816	Mali	IER	Spanish.1	fastigiata	Spanish	Group5	0
671	Ml-3_ Mal-ICGVIS 13817	Mal-ICGVIS 13817	ICGV-IS 13817	Mali	IER	Spanish.1	fastigiata	Spanish	Group5	0
830	Ml-52_ Mal-ICGVIS 13820	Mal-ICGVIS 13820	ICGV-IS 13820	Mali	IER	Spanish.1	fastigiata	Spanish	Group5	0
763	Ml-26_ Mal-ICGVIS 13821	Mal-ICGVIS 13821	ICGV-IS 13821	Mali	IER	Spanish.1	fastigiata	Spanish	Group5	0
717	Ml-15_ Mal-ICGVIS 13823	Mal-ICGVIS 13823	ICGV-IS 13823	Mali	IER	Spanish.1	fastigiata	Spanish	Group5	0
828	Ml-51_ Mal-ICGVIS 13824	Mal-ICGVIS 13824	ICGV-IS 13824	Mali	IER	Spanish.1	fastigiata	Spanish	Group5	0
731	Ml-22_ Mal-ICGVIS 13825	Mal-ICGVIS 13825	ICGV-IS 13825	Mali	IER	Spanish.1	fastigiata	Spanish	Group5	1	Breeder choice
817	Ml-45_ Mal-ICGVIS 13827	Mal-ICGVIS 13827	ICGV-IS 13827	Mali	IER	Spanish.1	fastigiata	Spanish	Group5	0
826	Ml-50_ Mal-ICGVIS 13827	Mal-ICGVIS 13827	ICGV-IS 13827	Mali	IER	Undetermined	fastigiata	Spanish	Admixed	1	Diversity
771	Ml-30_ Mal-ICGVIS 13828	Mal-ICGVIS 13828	ICGV-IS 13828	Mali	IER	Spanish.1	fastigiata	Spanish	Group2	0
832	Ml-53_ Mal-ICGVIS 13828	Mal-ICGVIS 13828	ICGV-IS 13828	Mali	IER	Undetermined	fastigiata	Spanish	Group5	0
775	Ml-32_ Mal-ICGVIS 13829	Mal-ICGVIS 13829	ICGV-IS 13829	Mali	IER	Spanish.1	fastigiata	Spanish	Group5	0
824	Ml-49_ Mal-ICGVIS 13834	Mal-ICGVIS 13834	ICGV-IS 13834	Mali	IER	Spanish.1	fastigiata	Spanish	Admixed	0
779	Ml-36_ Mal-ICGVIS 13835	Mal-ICGVIS 13835	ICGV-IS 13835	Mali	IER	Spanish.1	fastigiata	Spanish	Admixed	1	Diversity
769	Ml-29_ Mal-ICGVIS 13836	Mal-ICGVIS 13836	ICGV-IS 13836	Mali	IER	Spanish.1	fastigiata	Spanish	Group2	0
725	Ml-19_ Mal-ICGVIS 13842	Mal-ICGVIS 13842	ICGV-IS 13842	Mali	IER	Spanish.1	fastigiata	Spanish	Group5	0
813	Ml-41_ Mal-ICGVIS 13848	Mal-ICGVIS 13848	ICGV-IS 13848	Mali	IER	Spanish.1	fastigiata	Spanish	Group5	0
870	Ml-60_ Mal-ICGVIS 13848	Mal-ICGVIS 13848	ICGV-IS 13848	Mali	IER	Spanish.1	fastigiata	Spanish	Admixed	0
715	Ml-14_ Mal-ICGVIS 13850	Mal-ICGVIS 13850	ICGV-IS 13850	Mali	IER	Undetermined	fastigiata	Spanish	Group5	0
737	Ml-25_ Mal-ICGVIS 13854	Mal-ICGVIS 13854	ICGV-IS 13854	Mali	IER	Undetermined	fastigiata	Spanish	Group5	0
719	Ml-16_ Mal-ICGVIS 13861	Mal-ICGVIS 13861	ICGV-IS 13861	Mali	IER	Spanish.1	fastigiata	Spanish	Group2	0
735	Ml-24_ Mal-ICGVIS 13863	Mal-ICGVIS 13863	ICGV-IS 13863	Mali	IER	Spanish.1	fastigiata	Spanish	Group5	1	Diversity
687	Ml-12_ Mal-ICGVIS 13864	Mal-ICGVIS 13864	ICGV-IS 13864	Mali	IER	Spanish.1	fastigiata	Spanish	Group5	0
781	Ml-37_ Mal-ICGVIS 13871	Mal-ICGVIS 13871	ICGV-IS 13871	Mali	IER	Spanish.1	fastigiata	Spanish	Group2	1	Breeder choice
721	Ml-17_ Mal-ICGVIS 13876	Mal-ICGVIS 13876	ICGV-IS 13876	Mali	IER	Spanish.1	fastigiata	Spanish	Group5	0
860	Ml-55_ Mal-ICGVIS 13910	Mal-ICGVIS 13910	ICGV-IS 13910	Mali	IER	Spanish.1	fastigiata	Spanish	Admixed	1	Diversity
866	Ml-58_ Mal-ICGVIS 13937	Mal-ICGVIS 13937	ICGV-IS 13937	Mali	IER	Spanish.1	fastigiata	Spanish	Group5	0
785	Ml-39_ Mal-ICGVIS 13950	Mal-ICGVIS 13950	ICGV-IS 13950	Mali	IER	Spanish.1	fastigiata	Spanish	Group5	0
729	Ml-21_ Mal-ICGVIS 13979	Mal-ICGVIS 13979	ICGV-IS 13979	Mali	IER	Spanish.1	fastigiata	Spanish	Group5	0
677	Ml-6_ Mal-ICGVIS 13984	Mal-ICGVIS 13984	ICGV-IS 13984	Mali	IER	Spanish.1	fastigiata	Spanish	Group5	0
679	Ml-8_ Mal-ICGVIS 141088	Mal-ICGVIS 141088	ICGV-IS 141088	Mali	IER	Spanish.1	fastigiata	Spanish	Group5	0
727	Ml-20_ Mal-ICGVIS 141120	Mal-ICGVIS 141120	ICGV-IS 141120	Mali	IER	Undetermined	fastigiata	Spanish	Admixed	1	Diversity
733	Ml-23_ Mal-ICGVIS 14849	Mal-ICGVIS 14849	ICGV-IS 14849	Mali	IER	Undetermined	fastigiata	Spanish	Group5	1	Diversity
685	Ml-11_ Mal-ICGVIS 14857	Mal-ICGVIS 14857	ICGV-IS 14857	Mali	IER	Undetermined	fastigiata	Spanish	Group5	0
723	Ml-18_ Mal-ICGVIS 14876	Mal-ICGVIS 14876	ICGV-IS 14876	Mali	IER	Spanish.1	fastigiata	Spanish	Group5	0
822	Ml-48_ Mal-ICGVIS 14877	Mal-ICGVIS 14877	ICGV-IS 14877	Mali	IER	Spanish.1	fastigiata	Spanish	Group5	0
815	Ml-44_ Mal-ICGVIS 14880	Mal-ICGVIS 14880	ICGV-IS 14880	Mali	IER	Spanish.1	fastigiata	Spanish	Group5	0
681	Ml-9_ Mal-ICGVIS 14897	Mal-ICGVIS 14897	ICGV-IS 14897	Mali	IER	Spanish.1	fastigiata	Spanish	Group5	0
765	Ml-27_ Mal-ICGVIS 14928	Mal-ICGVIS 14928	ICGV-IS 14928	Mali	IER	Spanish.1	fastigiata	Spanish	Group5	0
773	Ml-31_ Mal-ICGVIS 14943	Mal-ICGVIS 14943	ICGV-IS 14943	Mali	IER	Spanish.1	fastigiata	Spanish	Group5	0
777	Ml-35_ Mal-ICGVIS13813	Mal-ICGVIS13813	ICGV-IS13813	Mali	IER	Spanish.1	fastigiata	Spanish	Group5	0
1020	Ml-101_ Mal-ICIAR 19 BT	Mal-ICIAR 19 BT	ICIAR 19 BT	Mali	IER	Spanish.1	fastigiata	Spanish	Group2	1	Breeder choice
1008	Ml-94_ Mal-JL24	Mal-JL24	JL24	Mali	IER	Spanish.1	fastigiata	Spanish	Group5	0
1018	Ml-99_ Mal-MWENJE	Mal-MWENJE	MWENJE	Mali	IER	Spanish.1	fastigiata	Spanish	Admixed	1	Breeder choice
1016	Ml-98_ Mal-NYANDA	Mal-NYANDA	NYANDA	Mali	IER	Spanish.3	fastigiata	Spanish	Group2	0
17	Mz-75_MZG-MTA 14005	MZG-MTA 14005	??	Mozambique	IIAM	Virginia.3	hypogaea	Virginia	Group1	0
1027	Mz-55_MZG-13A	MZG-13A	13A	Mozambique	IIAM	Spanish.3	fastigiata	Spanish	Group2	0
841	Mz-8_MZG-PAN-13008	MZG-PAN-13008	13A X ICG12991	Mozambique	IIAM	Spanish.3	fastigiata	Spanish	Group2	0
855	Mz-15_MZG-PAN-12001	MZG-PAN-12001	13A X LOCAL	Mozambique	IIAM	Spanish.3	fastigiata	Spanish	Group2	0
804	Mz-1_MZG-PAN-13001	MZG-PAN-13001	13A X LOCAL2	Mozambique	IIAM	Spanish.3	fastigiata	Spanish	Group2	0
897	Mz-24_MZG-PAN-09004	MZG-PAN-09004	13A X LOCAL2	Mozambique	IIAM	Spanish.1	fastigiata	Spanish	Admixed	0
1031	Mz-57_MZG-35B	MZG-35B	35B	Mozambique	IIAM	Spanish.3	fastigiata	Spanish	Group2	1	Breeder choice
1029	Mz-56_MZG-75B	MZG-75B	75B	Mozambique	IIAM	Valencia.3	fastigiata	Valencia	Admixed	1	Breeder choice
839	Mz-7_MZG-PAN-13007	MZG-PAN-13007	75B X 13A	Mozambique	IIAM	Spanish.3	fastigiata	Spanish	Group2	0
837	Mz-6_MZG-PAN-13006	MZG-PAN-13006	75B X ICG12991	Mozambique	IIAM	Undetermined	fastigiata	Spanish	Admixed	1	Diversity
845	Mz-10_MZG-PAN-13010	MZG-PAN-13010	75B X LOCAL1	Mozambique	IIAM	Spanish.1	fastigiata	Spanish	Admixed	0
1049	Mz-66_MZG-BLM 14001	MZG-BLM 14001	BALAMA-011/014	Mozambique	IIAM	Spanish.1	fastigiata	Spanish	Group2	0
1041	Mz-62_MZG-BLM 13002	MZG-BLM 13002	BALAMA-013/013	Mozambique	IIAM	Undetermined	fastigiata	Spanish	Admixed	0
1043	Mz-63_MZG-BLM 13003	MZG-BLM 13003	BALAMA-014/013	Mozambique	IIAM	Virginia.3	hypogaea	Virginia	Group1	0
1045	Mz-64_MZG-BLM 13004	MZG-BLM 13004	BALAMA-03/013	Mozambique	IIAM	Virginia.3	hypogaea	Virginia	Group1	0
1	Mz-67_MZG-BLM 14002	MZG-BLM 14002	BALAMA-06/014	Mozambique	IIAM	Virginia.3	hypogaea	Virginia	Group1	0
1039	Mz-61_MZG-BLM 13001	MZG-BLM 13001	BALAMA-07/013	Mozambique	IIAM	Virginia.3	hypogaea	Virginia	Group1	0
3	Mz-68_MZG-BLM 14003	MZG-BLM 14003	BALAMA-07/014	Mozambique	IIAM	Virginia.3	hypogaea	Virginia	Group1	0
1047	Mz-65_MZG-BLM 13005	MZG-BLM 13005	BALAMA-20/013	Mozambique	IIAM	Spanish.1	fastigiata	Spanish	Group2	0
941	Mz-34_MZG-PAN-09014	MZG-PAN-09014	CG 7 X ICGV-SM01513	Mozambique	IIAM	Spanish.3	fastigiata	Spanish	Group2	0
949	Mz-38_MZG-PAN-09018	MZG-PAN-09018	CG 7 X ICGV-SM01513	Mozambique	IIAM	Spanish.3	fastigiata	Spanish	Group2	0
5	Mz-69_MZG-CBA 13001	MZG-CBA 13001	CUAMBA-01/013	Mozambique	IIAM	Undetermined	fastigiata	Spanish	Admixed	1	Diversity
7	Mz-70_MZG-CBA 13002	MZG-CBA 13002	CUAMBA-07/013	Mozambique	IIAM	Spanish.1	fastigiata	Spanish	Group2	0
995	Mz-50_MZG-ICG 12991	MZG-ICG 12991	ICG 12991	Mozambique	IIAM	Spanish.3	fastigiata	Spanish	Group2	1	Breeder choice
857	Mz-16_MZG-PAN-12002	MZG-PAN-12002	ICG 12991 X CG-7	Mozambique	IIAM	Spanish.3	fastigiata	Spanish	Group2	0
899	Mz-25_MZG-PAN-09005	MZG-PAN-09005	ICG 12991 X CG-7	Mozambique	IIAM	Spanish.3	fastigiata	Spanish	Group2	0
905	Mz-28_MZG-PAN-09008	MZG-PAN-09008	ICG 12991 X CG-7	Mozambique	IIAM	Spanish.3	fastigiata	Spanish	Group2	0
849	Mz-12_MZG-PAN-13012	MZG-PAN-13012	ICG 12991 X ICGV-SM 01513	Mozambique	IIAM	Spanish.3	fastigiata	Spanish	Group2	0
947	Mz-37_MZG-PAN-09017	MZG-PAN-09017	ICG 12991 X ICGV-SM 01513	Mozambique	IIAM	Spanish.1	fastigiata	Spanish	Group2	0
979	Mz-41_MZG-PAN-09021	MZG-PAN-09021	ICG 12991 X ICGV-SM 90704	Mozambique	IIAM	Spanish.1	fastigiata	Spanish	Group2	1	Diversity
843	Mz-9_MZG-PAN-13009	MZG-PAN-13009	ICG 12991 X JL-24	Mozambique	IIAM	Spanish.3	fastigiata	Spanish	Group2	0
981	Mz-43_MZG-PAN-09023	MZG-PAN-09023	ICG 12991 X JL-24	Mozambique	IIAM	Spanish.3	fastigiata	Spanish	Group2	1	Diversity
808	Mz-3_MZG-PAN-13003	MZG-PAN-13003	ICG 12991 X LOCAL2	Mozambique	IIAM	Spanish.3	fastigiata	Spanish	Group2	0
987	Mz-46_MZG-ICGV-SM 01513	MZG-ICGV-SM 01513	ICGV-SM 01513	Mozambique	IIAM	Undetermined	fastigiata	Spanish	Admixed	1	Breeder choice
885	Mz-18_MZG-PAN-12004	MZG-PAN-12004	ICGV-SM 01513 X CG-7	Mozambique	IIAM	Spanish.1	fastigiata	Spanish	Group2	0
883	Mz-17_MZG-PAN-12003	MZG-PAN-12003	ICGV-SM 01513 X ICGV-SM 01711	Mozambique	IIAM	Spanish.3	fastigiata	Spanish	Group2	0
933	Mz-30_MZG-PAN-09010	MZG-PAN-09010	ICGV-SM 01513 X ICGV-SM 01711	Mozambique	IIAM	Spanish.1	fastigiata	Spanish	Admixed	0
901	Mz-26_MZG-PAN-09006	MZG-PAN-09006	ICGV-SM 01513 X ICGV-SM 01731	Mozambique	IIAM	Spanish.3	fastigiata	Spanish	Group2	0
891	Mz-21_MZG-PAN-09001	MZG-PAN-09001	ICGV-SM 01513 X ICGV-SM 90704	Mozambique	IIAM	Spanish.1	fastigiata	Spanish	Group2	1	Diversity
943	Mz-35_MZG-PAN-09015	MZG-PAN-09015	ICGV-SM 01513 X ICGV-SM 90704	Mozambique	IIAM	Spanish.1	fastigiata	Spanish	Group2	0
835	Mz-5_MZG-PAN-13005	MZG-PAN-13005	ICGV-SM 01513 X JL-24	Mozambique	IIAM	Undetermined	fastigiata	Spanish	Admixed	1	Diversity
935	Mz-31_MZG-PAN-09011	MZG-PAN-09011	ICGV-SM 01513 X JL-24	Mozambique	IIAM	Spanish.3	fastigiata	Spanish	Group2	0
985	Mz-45_MZG-PAN-09025	MZG-PAN-09025	ICGV-SM 01513 X JL-24	Mozambique	IIAM	Spanish.3	fastigiata	Spanish	Group2	0
989	Mz-47_MZG-ICGV-SM 01711	MZG-ICGV-SM 01711	ICGV-SM 01711	Mozambique	IIAM	Virginia.1	hypogaea	Virginia	Group1	1	Breeder choice
983	Mz-44_MZG-PAN-09024	MZG-PAN-09024	ICGV-SM 01711 X JL-24	Mozambique	IIAM	Spanish.1	fastigiata	Spanish	Group2	0
991	Mz-48_MZG-ICGV-SM 01731	MZG-ICGV-SM 01731	ICGV-SM 01731	Mozambique	IIAM	Virginia.3	hypogaea	Virginia	Group1	1	Breeder choice
895	Mz-23_MZG-PAN-09003	MZG-PAN-09003	ICGV-SM 01731 X 13A	Mozambique	IIAM	Spanish.1	fastigiata	Spanish	Admixed	1	Diversity
939	Mz-33_MZG-PAN-09013	MZG-PAN-09013	ICGV-SM 01731 X CG-7	Mozambique	IIAM	Spanish.3	fastigiata	Spanish	Group2	0
951	Mz-39_MZG-PAN-09019	MZG-PAN-09019	ICGV-SM 01731 X ICGV-SM 90704	Mozambique	IIAM	Spanish.1	fastigiata	Spanish	Group2	0
1033	Mz-58_MZG-ICGV-SM 03520	MZG-ICGV-SM 03520	ICGV-SM 03520	Mozambique	IIAM	Spanish.1	fastigiata	Spanish	Admixed	1	Breeder choice
1037	Mz-60_MZG-ICGV-SM 03530	MZG-ICGV-SM 03530	ICGV-SM 03530	Mozambique	IIAM	Spanish.1	fastigiata	Spanish	Group2	1	Breeder choice
1035	Mz-59_MZG-ICGV-SM 08528	MZG-ICGV-SM 08528	ICGV-SM 08528	Mozambique	IIAM	Spanish.1	fastigiata	Spanish	Admixed	1	Breeder choice
993	Mz-49_MZG-ICGV-SM 90704	MZG-ICGV-SM 90704	ICGV-SM 90704	Mozambique	IIAM	Undetermined	fastigiata	Valencia	Admixed	0
945	Mz-36_MZG-PAN-09016	MZG-PAN-09016	ICGV-SM 90704 X ICG 12991	Mozambique	IIAM	Spanish.1	fastigiata	Spanish	Group2	0
997	Mz-52_MZG-JL-24	MZG-JL-24	JL-24	Mozambique	IIAM	Undetermined	fastigiata	Spanish	Admixed	1	Diversity
810	Mz-4_MZG-PAN-13004	MZG-PAN-13004	JL-24 X ICG 12991	Mozambique	IIAM	Undetermined	fastigiata	Spanish	Admixed	1	Diversity
889	Mz-20_MZG-PAN-12006	MZG-PAN-12006	JL-24 X ICG 12991	Mozambique	IIAM	Spanish.3	fastigiata	Spanish	Group2	0
903	Mz-27_MZG-PAN-09007	MZG-PAN-09007	JL-24 X ICGV-SM 01731	Mozambique	IIAM	Spanish.1	fastigiata	Spanish	Group2	0
937	Mz-32_MZG-PAN-09012	MZG-PAN-09012	JL-24 X ICGV-SM 01731	Mozambique	IIAM	Spanish.3	fastigiata	Spanish	Group2	0
887	Mz-19_MZG-PAN-12005	MZG-PAN-12005	JL-24 X LOCAL	Mozambique	IIAM	Spanish.1	fastigiata	Spanish	Group2	0
953	Mz-40_MZG-PAN-09020	MZG-PAN-09020	JL-24 X LOCAL	Mozambique	IIAM	Spanish.1	fastigiata	Spanish	Group2	0
851	Mz-13_MZG-PAN-13013	MZG-PAN-13013	JL-24 X LOCAL1	Mozambique	IIAM	Spanish.3	fastigiata	Spanish	Group2	0
893	Mz-22_MZG-PAN-09002	MZG-PAN-09002	JL-24 X LOCAL1	Mozambique	IIAM	Spanish.1	fastigiata	Spanish	Group2	0
847	Mz-11_MZG-PAN-13011	MZG-PAN-13011	LOCAL X ICGV-SM 01513	Mozambique	IIAM	Spanish.1	fastigiata	Spanish	Group2	1	Diversity
999	Mz-53_MZG-Local 1	MZG-Local 1	LOCAL1	Mozambique	IIAM	Virginia.3	hypogaea	Virginia	Group1	1	Breeder choice
806	Mz-2_MZG-PAN-13002	MZG-PAN-13002	LOCAL1 X 13A	Mozambique	IIAM	Spanish.3	fastigiata	Spanish	Group2	0
931	Mz-29_MZG-PAN-09009	MZG-PAN-09009	LOCAL1 X 13A	Mozambique	IIAM	Spanish.1	fastigiata	Spanish	Admixed	0
1001	Mz-54_MZG-Local 2	MZG-Local 2	LOCAL2	Mozambique	IIAM	Virginia.3	hypogaea	Virginia	Group1	0
853	Mz-14_MZG-PAN-13014	MZG-PAN-13014	LOCAL2 X 13A	Mozambique	IIAM	Spanish.1	fastigiata	Spanish	Admixed	1	Diversity
9	Mz-71_MZG-MTA 13001	MZG-MTA 13001	METARICA-04/013	Mozambique	IIAM	Undetermined	fastigiata	Spanish	Admixed	0
15	Mz-74_MZG-MTA 13003	MZG-MTA 13003	METARICA-05/014	Mozambique	IIAM	Spanish.1	fastigiata	Spanish	Group2	0
11	Mz-72_MZG-MTA 13002	MZG-MTA 13002	METARICA-06/013	Mozambique	IIAM	Spanish.1	fastigiata	Spanish	Group2	0
13	Mz-73_MZG-MTA 13004	MZG-MTA 13004	METARICA-06/013	Mozambique	IIAM	Undetermined	fastigiata	Spanish	Admixed	0
21	Mz-77_MZG-MTP 14001	MZG-MTP 14001	MONTEPUEZ-01/014	Mozambique	IIAM	Virginia.3	hypogaea	Virginia	Admixed	1	Diversity
19	Mz-76_MZG-MTP 13001	MZG-MTP 13001	MONTEPUEZ-04/013	Mozambique	IIAM	Spanish.1	fastigiata	Spanish	Group2	0
23	Mz-78_MZG-MTP 14002	MZG-MTP 14002	MONTEPUEZ-04/014	Mozambique	IIAM	Virginia.3	hypogaea	Virginia	Group1	0
49	Mz-79_MZG-MTP 14003	MZG-MTP 14003	MONTEPUEZ-06/014	Mozambique	IIAM	Spanish.3	fastigiata	Spanish	Group2	0
51	Mz-80_MZG-NCA 13001	MZG-NCA 13001	NACAROA-03/013	Mozambique	IIAM	Spanish.1	fastigiata	Spanish	Group2	0
53	Mz-81_MZG-NCA 13002	MZG-NCA 13002	NACAROA-03/013	Mozambique	IIAM	Virginia.3	hypogaea	Virginia	Group1	0
55	Mz-82_MZG-NCA 13003	MZG-NCA 13003	NACAROA-04/013	Mozambique	IIAM	Undetermined	fastigiata	Spanish	Group2	0
57	Mz-83_MZG-NCA 13004	MZG-NCA 13004	NACAROA-04/013	Mozambique	IIAM	Spanish.1	fastigiata	Spanish	Group2	0
59	Mz-84_MZG-NCA 13005	MZG-NCA 13005	NACAROA-06/013	Mozambique	IIAM	Spanish.1	fastigiata	Spanish	Group2	0
61	Mz-85_MZG-NCA 14001	MZG-NCA 14001	NACAROA-06/014	Mozambique	IIAM	Spanish.1	fastigiata	Spanish	Group2	0
63	Mz-86_MZG-NCA 14002	MZG-NCA 14002	NACAROA-09/014	Mozambique	IIAM	Spanish.1	fastigiata	Spanish	Group2	0
65	Mz-87_MZG-NCA 14003	MZG-NCA 14003	NACAROA-09/014	Mozambique	IIAM	Spanish.3	fastigiata	Spanish	Group2	0
97	Mz-91_MZG-NMP 14001	MZG-NMP 14001	NAMAPA-010/014	Mozambique	IIAM	Spanish.1	fastigiata	Spanish	Group2	0
99	Mz-92_MZG-NMP 14002	MZG-NMP 14002	NAMAPA-010/014	Mozambique	IIAM	Virginia.3	hypogaea	Virginia	Group1	0
101	Mz-93_MZG-NMP 14003	MZG-NMP 14003	NAMAPA-011/014	Mozambique	IIAM	Undetermined	fastigiata	Spanish	Admixed	1	Diversity
67	Mz-88_MZG-NMP 13001	MZG-NMP 13001	NAMAPA-05/013	Mozambique	IIAM	Spanish.1	fastigiata	Spanish	Group2	0
69	Mz-89_MZG-NMP 13002	MZG-NMP 13002	NAMAPA-07/013	Mozambique	IIAM	Spanish.1	fastigiata	Spanish	Group2	0
71	Mz-90_MZG-NMP 13003	MZG-NMP 13003	NAMAPA-07/013	Mozambique	IIAM	Undetermined	fastigiata	Spanish	Admixed	1	Diversity
105	Mz-95_MZG-NMO 14001	MZG-NMO 14001	NAMUNO-014/014	Mozambique	IIAM	Virginia.3	hypogaea	Virginia	Group1	0
103	Mz-94_MZG-NMO 13001	MZG-NMO 13001	NAMUNO-05/013	Mozambique	IIAM	Spanish.1	fastigiata	Spanish	Group2	0
107	Mz-96_MZG-NPP 13001	MZG-NPP 13001	NIPEPE-012/013	Mozambique	IIAM	Virginia.3	hypogaea	Virginia	Group1	0
109	Mz-97_MZG-NPP 13002	MZG-NPP 13002	NIPEPE-02/013	Mozambique	IIAM	Spanish.3	fastigiata	Spanish	Group2	0
111	Mz-98_MZG-NPP 13003	MZG-NPP 13003	NIPEPE-02/013	Mozambique	IIAM	Spanish.1	fastigiata	Spanish	Group2	0
113	Mz-99_MZG-NPP 13004	MZG-NPP 13004	NIPEPE-03/013	Mozambique	IIAM	Virginia.3	hypogaea	Virginia	Group1	0
115	Mz-100_MZG-NPP 13005	MZG-NPP 13005	NIPEPE-03/013	Mozambique	IIAM	Virginia.3	hypogaea	Virginia	Group1	0
117	Mz-101_MZG-NPP 13006	MZG-NPP 13006	NIPEPE-09/013	Mozambique	IIAM	Virginia.3	hypogaea	Virginia	Group1	0
110	Ng-93_Nig-796	Nig-796	796	Niger	INRAN	Spanish.1	fastigiata	Spanish	Group2	1	Breeder choice
112	Ng-94_Nig-0-20	Nig-0-20	0-20	Niger	INRAN	Spanish.3	fastigiata	Spanish	Admixed	1	Breeder choice
104	Ng-90_Nig-55-33	Nig-55-33	55-33	Niger	INRAN	Spanish.3	fastigiata	Spanish	Group2	0
106	Ng-91_Nig-55-437	Nig-55-437	55-437	Niger	INRAN	Spanish.3	fastigiata	Spanish	Group2	1	Breeder choice
114	Ng-95_Nig-73-30	Nig-73-30	73-30	Niger	INRAN	Spanish.3	fastigiata	Spanish	Group2	0
98	Ng-87_Nig-75-EC-5	Nig-75-EC-5	75-EC-5	Niger	INRAN	Undetermined	fastigiata	Spanish	Group2	0
118	Ng-97_Nig-EL-MARADI	Nig-EL-MARADI	EL-MARADI	Niger	INRAN	Spanish.3	fastigiata	Spanish	Admixed	0
108	Ng-92_Nig-FLEUR11	Nig-FLEUR11	FLEUR 11	Niger	INRAN	Spanish.3	fastigiata	Spanish	Group2	0
68	Ng-84_Nig-GC-8-35	Nig-GC-8-35	GC-8-35	Niger	INRAN	Undetermined	fastigiata	Valencia	Admixed	0
213	Ng-24_Nig-ICGV 07802	Nig-ICGV 07802	ICGV 07802	Niger	INRAN	Spanish.3	fastigiata	Spanish	Group2	0
211	Ng-23_Nig-ICGV 07850	Nig-ICGV 07850	ICGV 07850	Niger	INRAN	Spanish.3	fastigiata	Spanish	Group2	0
249	Ng-30_Nig-ICGV 07918	Nig-ICGV 07918	ICGV 07918	Niger	INRAN	Spanish.3	fastigiata	Spanish	Group2	0
243	Ng-27_Nig-ICGV 07935	Nig-ICGV 07935	ICGV 07935	Niger	INRAN	Spanish.1	fastigiata	Spanish	Group2	0
253	Ng-32_Nig-ICGV 08851	Nig-ICGV 08851	ICGV 08851	Niger	INRAN	Spanish.3	fastigiata	Spanish	Group2	0
207	Ng-21_Nig-ICGV 08852	Nig-ICGV 08852	ICGV 08852	Niger	INRAN	Undetermined	fastigiata	Spanish	Group2	0
215	Ng-25_Nig-ICGV 08853	Nig-ICGV 08853	ICGV 08853	Niger	INRAN	Spanish.3	fastigiata	Spanish	Admixed	0
251	Ng-31_Nig-ICGV 31	Nig-ICGV 31	ICGV 31	Niger	INRAN	Undetermined	fastigiata	Spanish	Admixed	0
289	Ng-38_Nig-ICGV 8602	Nig-ICGV 8602	ICGV 8602	Niger	INRAN	Undetermined	fastigiata	Spanish	Admixed	1	Diversity
259	Ng-35_Nig-ICGV86072	Nig-ICGV86072	ICGV 86072	Niger	INRAN	Spanish.1	fastigiata	Spanish	Group2	0
241	Ng-26_Nig-ICGV 87003	Nig-ICGV 87003	ICGV 87003	Niger	INRAN	Spanish.1	fastigiata	Spanish	Admixed	1	Breeder choice
247	Ng-29_Nig-ICGV 8854	Nig-ICGV 8854	ICGV 8854	Niger	INRAN	Spanish.3	fastigiata	Spanish	Group2	0
261	Ng-36_Nig-ICGV 91317	Nig-ICGV 91317	ICGV 91317	Niger	INRAN	Undetermined	fastigiata	Spanish	Admixed	1	Diversity
263	Ng-37_Nig-ICGV 91324	Nig-ICGV 91324	ICGV 91324	Niger	INRAN	Spanish.3	fastigiata	Spanish	Admixed	1	Diversity
255	Ng-33_Nig-ICGV 94434	Nig-ICGV 94434	ICGV 94434	Niger	INRAN	Spanish.1	fastigiata	Spanish	Admixed	1	Diversity
209	Ng-22_Nig-ICGV 98077	Nig-ICGV 98077	ICGV 98077	Niger	INRAN	Spanish.3	fastigiata	Spanish	Admixed	0
165	Ng-12_Nig-ICGVIS 07810	Nig-ICGVIS 07810	ICGV-IS 07810	Niger	INRAN	Spanish.1	fastigiata	Spanish	Admixed	0
193	Ng-14_Nig-ICGVIS 07815	Nig-ICGVIS 07815	ICGV-IS 07815	Niger	INRAN	Undetermined	fastigiata	Spanish	Admixed	1	Diversity
151	Ng-5_Nig-ICGVIS 07890	Nig-ICGVIS 07890	ICGV-IS 07890	Niger	INRAN	Undetermined	fastigiata	Valencia	Admixed	1	Diversity
197	Ng-16_Nig-ICGVIS 07910	Nig-ICGVIS 07910	ICGV-IS 07910	Niger	INRAN	Spanish.3	fastigiata	Spanish	Group2	0
157	Ng-8_Nig-ICGVIS 07912	Nig-ICGVIS 07912	ICGV-IS 07912	Niger	INRAN	Spanish.1	fastigiata	Spanish	Group2	0
245	Ng-28_Nig-ICGVIS 07928	Nig-ICGVIS 07928	ICGV-IS 07928	Niger	INRAN	Spanish.3	fastigiata	Spanish	Group2	0
195	Ng-15_Nig-ICGVIS 07936	Nig-ICGVIS 07936	ICGV-IS 07936	Niger	INRAN	Spanish.3	fastigiata	Spanish	Group2	0
153	Ng-6_Nig-ICGVIS 07945	Nig-ICGVIS 07945	ICGV-IS 07945	Niger	INRAN	Spanish.3	fastigiata	Spanish	Group2	0
145	Ng-2_Nig-ICGVIS 07954	Nig-ICGVIS 07954	ICGV-IS 07954	Niger	INRAN	Spanish.3	fastigiata	Spanish	Group2	0
167	Ng-13_Nig-ICGVIS 07957	Nig-ICGVIS 07957	ICGV-IS 07957	Niger	INRAN	Spanish.3	fastigiata	Spanish	Admixed	1	Diversity
199	Ng-17_Nig-ICGVIS 07957	Nig-ICGVIS 07957	ICGV-IS 07957	Niger	INRAN	Undetermined	fastigiata	Spanish	Admixed	1	Diversity
201	Ng-18_Nig-ICGVIS 07964	Nig-ICGVIS 07964	ICGV-IS 07964	Niger	INRAN	Spanish.3	fastigiata	Spanish	Admixed	1	Diversity
161	Ng-10_Nig-ICGVIS 07978	Nig-ICGVIS 07978	ICGV-IS 07978	Niger	INRAN	Spanish.3	fastigiata	Spanish	Group2	0
149	Ng-4_Nig-ICGVIS 07997	Nig-ICGVIS 07997	ICGV-IS 07997	Niger	INRAN	Spanish.3	fastigiata	Spanish	Admixed	1	Diversity
159	Ng-9_Nig-ICGVIS 07999	Nig-ICGVIS 07999	ICGV-IS 07999	Niger	INRAN	Undetermined	fastigiata	Spanish	Admixed	1	Diversity
147	Ng-3_Nig-ICGVIS 08811	Nig-ICGVIS 08811	ICGV-IS 08811	Niger	INRAN	Undetermined	fastigiata	Spanish	Group2	0
203	Ng-19_Nig-ICGVIS 08835	Nig-ICGVIS 08835	ICGV-IS 08835	Niger	INRAN	Spanish.3	fastigiata	Spanish	Group2	0
119	Ng-1_Nig-ICGVIS 08848	Nig-ICGVIS 08848	ICGV-IS 08848	Niger	INRAN	Spanish.3	fastigiata	Spanish	Group2	0
155	Ng-7_Nig-ICGVIS 78-18	Nig-ICGVIS 78-18	ICGV-IS 78-18	Niger	INRAN	Spanish.3	fastigiata	Spanish	Group2	0
163	Ng-11_Nig-ICGVIS 79103	Nig-ICGVIS 79103	ICGV-IS 79103	Niger	INRAN	Undetermined	fastigiata	Spanish	Admixed	1	Diversity
205	Ng-20_Nig-ICGVIS 96806	Nig-ICGVIS 96806	ICGV-IS 96806	Niger	INRAN	Spanish.1	fastigiata	Spanish	Group2	0
257	Ng-34_Nig-ICGVSM 99502	Nig-ICGVSM 99502	ICGV-SM 99502	Niger	INRAN	Undetermined	fastigiata	Spanish	Admixed	1	Diversity
148	Ng-100_Nig-ICGV-SM-99506	Nig-ICGV-SM-99506	ICGV-SM 99506	Niger	INRAN	Spanish.1	fastigiata	Spanish	Group2	1	Diversity
146	Ng-99_Nig-ICIAR 19-BT	Nig-ICIAR 19-BT	ICIAR 19-BT	Niger	INRAN	Spanish.1	fastigiata	Spanish	Admixed	1	Breeder choice
72	Ng-86_Nig-JL-24	Nig-JL-24	JL-24	Niger	INRAN	Undetermined	fastigiata	Spanish	Group2	0
64	Ng-82_Nig-NELSON-SPANISH	Nig-NELSON-SPANISH	NELSON-SPANISH	Niger	INRAN	Undetermined	fastigiata	Valencia	Admixed	1	Diversity
120	Ng-98_Nig-RRB	Nig-RRB	RRB	Niger	INRAN	Spanish.1	fastigiata	Spanish	Admixed	0
60	Ng-80_Nig-SRV1-3	Nig-SRV1-3	SRV1-3	Niger	INRAN	Virginia.3	fastigiata	Spanish	Admixed	1	Diversity
66	Ng-83_Nig-T-DT1-2016	Nig-T-DT1-2016	T-DT1-2016	Niger	INRAN	Spanish.1	fastigiata	Spanish	Group2	1	Breeder choice
62	Ng-81_Nig-T-DT2-2016	Nig-T-DT2-2016	T-DT2-2016	Niger	INRAN	Undetermined	fastigiata	Spanish	Group2	1	Breeder choice
116	Ng-96_Nig-T-EM1-2016	Nig-T-EM1-2016	T-EM1-2016	Niger	INRAN	Spanish.1	fastigiata	Spanish	Admixed	1	Breeder choice
58	Ng-79_Nig-T-EM2-2016	Nig-T-EM2-2016	T-EM2-2016	Niger	INRAN	Spanish.1	fastigiata	Spanish	Group2	1	Breeder choice
100	Ng-88_Nig-T-RT1-2016	Nig-T-RT1-2016	T-RT1-2016	Niger	INRAN	Spanish.3	fastigiata	Spanish	Group2	1	Breeder choice
297	Ng-42_Nig-T1-2007	Nig-T1-2007	T1-2007	Niger	INRAN	Undetermined	fastigiata	Spanish	Admixed	0
339	Ng-51_Nig-T1-95	Nig-T1-95	T1-95	Niger	INRAN	Undetermined	fastigiata	Valencia	Admixed	1	Diversity
291	Ng-39_Nig-T13-89	Nig-T13-89	T13-89	Niger	INRAN	Valencia.3	fastigiata	Valencia	Admixed	1	Diversity
299	Ng-43_Nig-T134-83	Nig-T134-83	T134-83	Niger	INRAN	Undetermined	fastigiata	Spanish	Admixed	0
6	Ng-65_Nig-T14-89	Nig-T14-89	T14-89	Niger	INRAN	Valencia.3	fastigiata	Valencia	Group3	1	Diversity
2	Ng-62_Nig-T145-83	Nig-T145-83	T145-83	Niger	INRAN	Spanish.1	fastigiata	Spanish	Group2	0
343	Ng-53_Nig-T16-89	Nig-T16-89	T16-89	Niger	INRAN	Spanish.1	fastigiata	Spanish	Admixed	1	Diversity
345	Ng-54_Nig-T163-83	Nig-T163-83	T163-83	Niger	INRAN	Spanish.1	fastigiata	Spanish	Admixed	0
337	Ng-50_Nig-T169-83	Nig-T169-83	T169-83	Niger	INRAN	Spanish.1	fastigiata	Spanish	Admixed	1	Breeder choice
295	Ng-41_Nig-T177-83	Nig-T177-83	T177-83	Niger	INRAN	Undetermined	fastigiata	Spanish	Admixed	1	Breeder choice
355	Ng-59_Nig-T18-83	Nig-T18-83	T18-83	Niger	INRAN	Spanish.3	fastigiata	Spanish	Admixed	0
10	Ng-67_Nig-T181-83	Nig-T181-83	T181-83	Niger	INRAN	Undetermined	fastigiata	Spanish	Group2	0
305	Ng-46_Nig-T183-83	Nig-T183-83	T183-83	Niger	INRAN	Spanish.1	fastigiata	Spanish	Admixed	1	Diversity
8	Ng-66_Nig-T2-2006	Nig-T2-2006	T2-2006	Niger	INRAN	Spanish.1	fastigiata	Spanish	Group2	0
359	Ng-61_Nig-T2-2007	Nig-T2-2007	T2-2007	Niger	INRAN	Undetermined	fastigiata	Spanish	Admixed	1	Diversity
307	Ng-47_Nig-T2-93	Nig-T2-93	T2-93	Niger	INRAN	Spanish.3	fastigiata	Spanish	Group2	0
357	Ng-60_Nig-T20-89	Nig-T20-89	T20-89	Niger	INRAN	Undetermined	fastigiata	Spanish	Admixed	0
351	Ng-57_Nig-T35-89	Nig-T35-89	T35-89	Niger	INRAN	Spanish.1	fastigiata	Spanish	Group2	0
293	Ng-40_Nig-T4-2006	Nig-T4-2006	T4-2006	Niger	INRAN	Undetermined	fastigiata	Spanish	Admixed	1	Breeder choice
4	Ng-64_Nig-T4-83	Nig-T4-83	T4-83	Niger	INRAN	Undetermined	fastigiata	Spanish	Admixed	1	Diversity
303	Ng-45_Nig-T4-89	Nig-T4-89	T4-89	Niger	INRAN	Undetermined	fastigiata	Spanish	Admixed	1	Breeder choice
309	Ng-48_Nig-T44-88	Nig-T44-88	T44-88	Niger	INRAN	Spanish.1	fastigiata	Spanish	Group2	0
353	Ng-58_Nig-T45-87	Nig-T45-87	T45-87	Niger	INRAN	Spanish.1	fastigiata	Spanish	Group2	0
311	Ng-49_Nig-T46-87	Nig-T46-87	T46-87	Niger	INRAN	Undetermined	fastigiata	Spanish	Group2	0
347	Ng-55_Nig-T5-83	Nig-T5-83	T5-83	Niger	INRAN	Spanish.1	fastigiata	Spanish	Group2	0
301	Ng-44_Nig-T6-83	Nig-T6-83	T6-83	Niger	INRAN	Undetermined	fastigiata	Spanish	Admixed	0
341	Ng-52_Nig-T92-83	Nig-T92-83	T92-83	Niger	INRAN	Undetermined	fastigiata	Spanish	Admixed	1	Diversity
349	Ng-56_Nig-T95-83	Nig-T95-83	T95-83	Niger	INRAN	Spanish.1	fastigiata	Spanish	Group2	1	Diversity
102	Ng-89_Nig-TAIMAN-9	Nig-TAIMAN-9	TAIMAN-9	Niger	INRAN	Spanish.1	fastigiata	Spanish	Admixed	1	Breeder choice
70	Ng-85_Nig-TM-H-94	Nig-TM-H-94	TM-H-94	Niger	INRAN	Spanish.3	fastigiata	Spanish	Group2	1	Diversity
52	Ng-76_Nig-TX798736	Nig-TX798736	TX798736	Niger	INRAN	Spanish.3	fastigiata	Spanish	Group2	0
24	Ng-74_Nig-TX804472	Nig-TX804472	TX804472	Niger	INRAN	Spanish.3	fastigiata	Spanish	Admixed	0
12	Ng-68_Nig-TX855157	Nig-TX855157	TX855157	Niger	INRAN	Undetermined	fastigiata	Spanish	Admixed	0
16	Ng-70_Nig-TX872616	Nig-TX872616	TX872616	Niger	INRAN	Undetermined	fastigiata	Spanish	Group2	0
14	Ng-69_Nig-TX872621	Nig-TX872621	TX872621	Niger	INRAN	Spanish.3	fastigiata	Spanish	Group2	0
50	Ng-75_Nig-TX883623	Nig-TX883623	TX883623	Niger	INRAN	Virginia.1	hypogaea	Virginia	Group1	0
20	Ng-72_Nig-TX903020	Nig-TX903020	TX903020	Niger	INRAN	Spanish.3	fastigiata	Spanish	Group2	0
22	Ng-73_Nig-TX903654	Nig-TX903654	TX903654	Niger	INRAN	Spanish.1	fastigiata	Spanish	Admixed	1	Diversity
54	Ng-77_Nig-TX903796	Nig-TX903796	TX903796	Niger	INRAN	Spanish.1	fastigiata	Spanish	Admixed	1	Diversity
18	Ng-71_Nig-TX903838	Nig-TX903838	TX903838	Niger	INRAN	Spanish.1	fastigiata	Spanish	Group2	1	Diversity
56	Ng-78_Nig-TXAGr-1	Nig-TXAGr-1	TXAGR-1	Niger	INRAN	Spanish.3	fastigiata	Spanish	Admixed	0
226	Sn-8_Sen-28-206	Sen-28-206	28-206	Senegal	ISRA	Virginia.3	hypogaea	Virginia	Group1	0
240	Sn-15_Sen-55-33	Sen-55-33	55-33	Senegal	ISRA	Spanish.3	fastigiata	Spanish	Group2	1	Breeder choice
188	Sn-1_Sen-55-437	Sen-55-437	55-437	Senegal	ISRA	Spanish.3	fastigiata	Spanish	Group2	1	Breeder choice
224	Sn-7_Sen-69-101	Sen-69-101	69-101	Senegal	ISRA	Virginia.3	hypogaea	Virginia	Group1	1	Breeder choice
218	Sn-4_Sen-73-27	Sen-73-27	73-27	Senegal	ISRA	Virginia.3	hypogaea	Virginia	Group1	1	Breeder choice
220	Sn-5_Sen-73-28	Sen-73-28	73-28	Senegal	ISRA	Virginia.3	hypogaea	Virginia	Group1	0
222	Sn-6_Sen-73-30	Sen-73-30	73-30	Senegal	ISRA	Virginia.3	fastigiata	Spanish	Admixed	1	Diversity
192	Sn-3_Sen-73-33	Sen-73-33	73-33	Senegal	ISRA	Virginia.3	hypogaea	Virginia	Group1	1	Breeder choice
266	Sn-16_Sen-78-936	Sen-78-936	78-936	Senegal	ISRA	Undetermined	fastigiata	Spanish	Admixed	1	Breeder choice
286	Sn-26_Sen-Amul Morom	Sen-Amul Morom	AMUL MOROM	Senegal	ISRA	Virginia.3	hypogaea	Virginia	Admixed	0
316	Sn-29_Sen-Boulkouss	Sen-Boulkouss	BOULKOUSS	Senegal	ISRA	Spanish.1	fastigiata	Spanish	Group2	1	Breeder choice
434	Sn-168_Sen-Casamance	Sen-Casamance	CASAMANCE	Senegal	ISRA	Virginia.3	hypogaea	Virginia	Group1	0
330	Sn-36_Sen-Charwmon	Sen-Charwmon	CHARWMON	Senegal	ISRA	Undetermined	hypogaea	Virginia	Admixed	1	Diversity
370	Sn-44_Sen-DOGO_Chin1	Sen-DOGO_Chin1	DOGO_CHIN1	Senegal	ISRA	Undetermined	hypogaea	Virginia	Admixed	1	Breeder choice
372	Sn-45_Sen-DOGO_Chin2	Sen-DOGO_Chin2	DOGO_CHIN2	Senegal	ISRA	Virginia.3	hypogaea	Virginia	Group1	1	Diversity
374	Sn-47_Sen-DOGO_Chin4	Sen-DOGO_Chin4	DOGO_CHIN4	Senegal	ISRA	Undetermined	hypogaea	Virginia	Admixed	1	Diversity
376	Sn-48_Sen-DOGO_Chin5	Sen-DOGO_Chin5	DOGO_CHIN5	Senegal	ISRA	Undetermined	hypogaea	Virginia	Group1	0
378	Sn-49_Sen-DOGO_Chin6	Sen-DOGO_Chin6	DOGO_CHIN6	Senegal	ISRA	Undetermined	fastigiata	Spanish	Admixed	1	Diversity
380	Sn-50_Sen-DOGO_Chin7	Sen-DOGO_Chin7	DOGO_CHIN7	Senegal	ISRA	Undetermined	hypogaea	Virginia	Admixed	0
382	Sn-51_Sen-DOGO_Chin8	Sen-DOGO_Chin8	DOGO_CHIN8	Senegal	ISRA	Undetermined	fastigiata	Spanish	Admixed	1	Diversity
384	Sn-52_Sen-DOGO_Chin9	Sen-DOGO_Chin9	DOGO_CHIN9	Senegal	ISRA	Virginia.3	hypogaea	Virginia	Group1	0
364	Sn-41_Sen-DOK IR	Sen-DOK IR	DOK IR	Senegal	ISRA	Undetermined	fastigiata	Spanish	Admixed	0
366	Sn-42_Sen-DOK IT	Sen-DOK IT	DOK IT	Senegal	ISRA	Undetermined	fastigiata	Spanish	Admixed	1	Diversity
284	Sn-25_Sen-Essamaay	Sen-Essamaay	ESSAMAAY	Senegal	ISRA	Undetermined	hypogaea	Virginia	Admixed	1	Diversity
190	Sn-2_Sen-Fleur 11	Sen-Fleur 11	FLEUR 11	Senegal	ISRA	Spanish.1	fastigiata	Spanish	Group2	1	Breeder choice
324	Sn-33_Sen-GC-8-35	Sen-GC-8-35	GC-8-35	Senegal	ISRA	Spanish.1	fastigiata	Spanish	Group2	0
228	Sn-9_Sen-GH119-20	Sen-GH119-20	GH119-20	Senegal	ISRA	Virginia.3	hypogaea	Virginia	Group1	0
230	Sn-10_Sen-H75-0	Sen-H75-0	H75-0	Senegal	ISRA	Virginia.3	hypogaea	Virginia	Group1	0
444	Sn-173_Sen-HUAYU 33	Sen-HUAYU 33	HUAYU 33	Senegal	ISRA	Undetermined	hypogaea	Virginia	Admixed	1	Diversity
326	Sn-34_Sen-ICGV 7878	Sen-ICGV 7878	ICGV 7878	Senegal	ISRA	Virginia.3	hypogaea	Virginia	Admixed	1	Breeder choice
314	Sn-28_Sen-ICGV 96894	Sen-ICGV 96894	ICGV 96894	Senegal	ISRA	Undetermined	hypogaea	Virginia	Admixed	1	Breeder choice
276	Sn-21_Sen-Jaambar	Sen-Jaambar	Jaambar	Senegal	ISRA	Spanish.1	fastigiata	Spanish	Group2	0
282	Sn-24_Sen-Kom Kom	Sen-Kom Kom	KOM KOM	Senegal	ISRA	Spanish.1	fastigiata	Spanish	Admixed	0
328	Sn-35_Sen-L4	Sen-L4	L 4	Senegal	ISRA	Spanish.3	fastigiata	Spanish	Admixed	1	Diversity
440	Sn-171_Sen-LONGHU 1	Sen-LONGHU 1	LONGHU 1	Senegal	ISRA	Undetermined	fastigiata	Spanish	Admixed	1	Diversity
442	Sn-172_Sen-New white	Sen-New white	NEW WHITE	Senegal	ISRA	Spanish.1	fastigiata	Spanish	Group2	0
436	Sn-169_Sen-Ozzie	Sen-Ozzie	OZZIE	Senegal	ISRA	Undetermined	hypogaea	Virginia	Group1	1	Diversity
236	Sn-13_Sen-PC79-79	Sen-PC79-79	PC79-79	Senegal	ISRA	Virginia.3	hypogaea	Virginia	Group1	1	Breeder choice
401	Sn-62_Sen-PrecoL10	Sen-PrecoL10	PrecoL10	Senegal	ISRA	Spanish.3	fastigiata	Spanish	Group4	0
647	Sn-143_Sen-PrecoL101	Sen-PrecoL101	PrecoL101	Senegal	ISRA	Spanish.3	fastigiata	Spanish	Group4	0
649	Sn-144_Sen-PrecoL102	Sen-PrecoL102	PrecoL102	Senegal	ISRA	Spanish.3	fastigiata	Spanish	Group4	0
651	Sn-145_Sen-PrecoL103	Sen-PrecoL103	PrecoL103	Senegal	ISRA	Spanish.1	fastigiata	Spanish	Group2	0
653	Sn-146_Sen-PrecoL104	Sen-PrecoL104	PrecoL104	Senegal	ISRA	Spanish.1	fastigiata	Spanish	Admixed	0
655	Sn-147_Sen-PrecoL105	Sen-PrecoL105	PrecoL105	Senegal	ISRA	Spanish.3	fastigiata	Spanish	Group4	0
657	Sn-148_Sen-PrecoL106	Sen-PrecoL106	PrecoL106	Senegal	ISRA	Spanish.3	fastigiata	Spanish	Group4	0
659	Sn-149_Sen-PrecoL108	Sen-PrecoL108	PrecoL108	Senegal	ISRA	Spanish.1	fastigiata	Spanish	Admixed	0
386	Sn-150_Sen-PrecoL109	Sen-PrecoL109	PrecoL109	Senegal	ISRA	Spanish.3	fastigiata	Spanish	Group4	0
388	Sn-151_Sen-PrecoL110	Sen-PrecoL110	PrecoL110	Senegal	ISRA	Spanish.3	fastigiata	Spanish	Group4	0
390	Sn-152_Sen-PrecoL111	Sen-PrecoL111	PrecoL111	Senegal	ISRA	Spanish.3	fastigiata	Spanish	Group4	0
392	Sn-153_Sen-PrecoL112	Sen-PrecoL112	PrecoL112	Senegal	ISRA	Spanish.3	fastigiata	Spanish	Group4	0
394	Sn-154_Sen-PrecoL113	Sen-PrecoL113	PrecoL113	Senegal	ISRA	Spanish.3	fastigiata	Spanish	Group4	0
396	Sn-155_Sen-PrecoL114	Sen-PrecoL114	PrecoL114	Senegal	ISRA	Spanish.3	fastigiata	Spanish	Group4	0
398	Sn-156_Sen-PrecoL115	Sen-PrecoL115	PrecoL115	Senegal	ISRA	Spanish.3	fastigiata	Spanish	Group4	0
400	Sn-157_Sen-PrecoL116	Sen-PrecoL116	PrecoL116	Senegal	ISRA	Spanish.3	fastigiata	Spanish	Group4	0
402	Sn-158_Sen-PrecoL117	Sen-PrecoL117	PrecoL117	Senegal	ISRA	Undetermined	fastigiata	Spanish	Admixed	0
404	Sn-159_Sen-PrecoL118	Sen-PrecoL118	PrecoL118	Senegal	ISRA	Spanish.3	fastigiata	Spanish	Group4	0
403	Sn-63_Sen-PrecoL12	Sen-PrecoL12	PrecoL12	Senegal	ISRA	Spanish.1	fastigiata	Spanish	Admixed	0
406	Sn-160_Sen-PrecoL120	Sen-PrecoL120	PrecoL120	Senegal	ISRA	Spanish.1	fastigiata	Spanish	Admixed	0
408	Sn-161_Sen-PrecoL121	Sen-PrecoL121	PrecoL121	Senegal	ISRA	Spanish.3	fastigiata	Spanish	Admixed	0
422	Sn-162_Sen-PrecoL122	Sen-PrecoL122	PrecoL122	Senegal	ISRA	Undetermined	fastigiata	Spanish	Admixed	0
424	Sn-163_Sen-PrecoL123	Sen-PrecoL123	PrecoL123	Senegal	ISRA	Spanish.3	fastigiata	Spanish	Group4	0
426	Sn-164_Sen-PrecoL124	Sen-PrecoL124	PrecoL124	Senegal	ISRA	Spanish.3	fastigiata	Spanish	Group4	0
428	Sn-165_Sen-PrecoL125	Sen-PrecoL125	PrecoL125	Senegal	ISRA	Spanish.3	fastigiata	Spanish	Group4	0
430	Sn-166_Sen-PrecoL126	Sen-PrecoL126	PrecoL126	Senegal	ISRA	Spanish.3	fastigiata	Spanish	Group4	0
432	Sn-167_Sen-PrecoL127	Sen-PrecoL127	PrecoL127	Senegal	ISRA	Spanish.3	fastigiata	Spanish	Group4	0
405	Sn-64_Sen-PrecoL13	Sen-PrecoL13	PrecoL13	Senegal	ISRA	Spanish.3	fastigiata	Spanish	Group4	0
407	Sn-65_Sen-PrecoL14	Sen-PrecoL14	PrecoL14	Senegal	ISRA	Spanish.3	fastigiata	Spanish	Group4	0
421	Sn-66_Sen-PrecoL15	Sen-PrecoL15	PrecoL15	Senegal	ISRA	Spanish.3	fastigiata	Spanish	Group4	0
423	Sn-67_Sen-PrecoL17	Sen-PrecoL17	PrecoL17	Senegal	ISRA	Spanish.3	fastigiata	Spanish	Group4	0
425	Sn-68_Sen-PrecoL18	Sen-PrecoL18	PrecoL18	Senegal	ISRA	Spanish.3	fastigiata	Spanish	Group4	0
427	Sn-69_Sen-PrecoL19	Sen-PrecoL19	PrecoL19	Senegal	ISRA	Spanish.3	fastigiata	Spanish	Group4	0
385	Sn-54_Sen-PrecoL2	Sen-PrecoL2	PrecoL2	Senegal	ISRA	Spanish.3	fastigiata	Spanish	Group4	0
429	Sn-70_Sen-PrecoL20	Sen-PrecoL20	PrecoL20	Senegal	ISRA	Spanish.3	fastigiata	Spanish	Group4	0
431	Sn-71_Sen-PrecoL22	Sen-PrecoL22	PrecoL22	Senegal	ISRA	Spanish.3	fastigiata	Spanish	Group4	0
433	Sn-72_Sen-PrecoL23	Sen-PrecoL23	PrecoL23	Senegal	ISRA	Spanish.3	fastigiata	Spanish	Group4	0
435	Sn-73_Sen-PrecoL24	Sen-PrecoL24	PrecoL24	Senegal	ISRA	Undetermined	fastigiata	Spanish	Admixed	0
437	Sn-74_Sen-PrecoL25	Sen-PrecoL25	PrecoL25	Senegal	ISRA	Spanish.3	fastigiata	Spanish	Group4	0
439	Sn-75_Sen-PrecoL26	Sen-PrecoL26	PrecoL26	Senegal	ISRA	Spanish.3	fastigiata	Spanish	Admixed	0
441	Sn-76_Sen-PrecoL27	Sen-PrecoL27	PrecoL27	Senegal	ISRA	Spanish.3	fastigiata	Spanish	Group4	0
443	Sn-77_Sen-PrecoL28	Sen-PrecoL28	PrecoL28	Senegal	ISRA	Spanish.3	fastigiata	Spanish	Group4	0
457	Sn-78_Sen-PrecoL29	Sen-PrecoL29	PrecoL29	Senegal	ISRA	Spanish.3	fastigiata	Spanish	Group4	0
387	Sn-55_Sen-PrecoL3	Sen-PrecoL3	PrecoL3	Senegal	ISRA	Spanish.3	fastigiata	Spanish	Admixed	0
459	Sn-79_Sen-PrecoL30	Sen-PrecoL30	PrecoL30	Senegal	ISRA	Undetermined	fastigiata	Spanish	Admixed	0
461	Sn-80_Sen-PrecoL31	Sen-PrecoL31	PrecoL31	Senegal	ISRA	Spanish.3	fastigiata	Spanish	Group4	0
463	Sn-81_Sen-PrecoL32	Sen-PrecoL32	PrecoL32	Senegal	ISRA	Spanish.3	fastigiata	Spanish	Group4	0
465	Sn-82_Sen-PrecoL33	Sen-PrecoL33	PrecoL33	Senegal	ISRA	Spanish.3	fastigiata	Spanish	Group4	0
467	Sn-83_Sen-PrecoL34	Sen-PrecoL34	PrecoL34	Senegal	ISRA	Spanish.1	fastigiata	Spanish	Admixed	0
469	Sn-84_Sen-PrecoL35	Sen-PrecoL35	PrecoL35	Senegal	ISRA	Spanish.3	fastigiata	Spanish	Group4	0
471	Sn-85_Sen-PrecoL36	Sen-PrecoL36	PrecoL36	Senegal	ISRA	Spanish.3	fastigiata	Spanish	Group4	0
473	Sn-86_Sen-PrecoL37	Sen-PrecoL37	PrecoL37	Senegal	ISRA	Spanish.3	fastigiata	Spanish	Group4	0
475	Sn-87_Sen-PrecoL38	Sen-PrecoL38	PrecoL38	Senegal	ISRA	Spanish.3	fastigiata	Spanish	Group4	0
477	Sn-88_Sen-PrecoL39	Sen-PrecoL39	PrecoL39	Senegal	ISRA	Spanish.3	fastigiata	Spanish	Group4	0
389	Sn-56_Sen-PrecoL4	Sen-PrecoL4	PrecoL4	Senegal	ISRA	Undetermined	fastigiata	Spanish	Admixed	0
479	Sn-89_Sen-PrecoL40	Sen-PrecoL40	PrecoL40	Senegal	ISRA	Undetermined	fastigiata	Spanish	Admixed	0
493	Sn-90_Sen-PrecoL41	Sen-PrecoL41	PrecoL41	Senegal	ISRA	Spanish.3	fastigiata	Spanish	Group4	0
495	Sn-91_Sen-PrecoL42	Sen-PrecoL42	PrecoL42	Senegal	ISRA	Spanish.3	fastigiata	Spanish	Group4	0
497	Sn-92_Sen-PrecoL43	Sen-PrecoL43	PrecoL43	Senegal	ISRA	Spanish.3	fastigiata	Spanish	Group4	0
499	Sn-93_Sen-PrecoL44	Sen-PrecoL44	PrecoL44	Senegal	ISRA	Spanish.3	fastigiata	Spanish	Group4	0
501	Sn-94_Sen-PrecoL45	Sen-PrecoL45	PrecoL45	Senegal	ISRA	Spanish.3	fastigiata	Spanish	Group4	0
503	Sn-95_Sen-PrecoL46	Sen-PrecoL46	PrecoL46	Senegal	ISRA	Spanish.3	fastigiata	Spanish	Group4	0
505	Sn-96_Sen-PrecoL47	Sen-PrecoL47	PrecoL47	Senegal	ISRA	Spanish.3	fastigiata	Spanish	Group4	0
507	Sn-97_Sen-PrecoL48	Sen-PrecoL48	PrecoL48	Senegal	ISRA	Spanish.3	fastigiata	Spanish	Group4	0
509	Sn-98_Sen-PrecoL49	Sen-PrecoL49	PrecoL49	Senegal	ISRA	Spanish.3	fastigiata	Spanish	Group4	0
391	Sn-57_Sen-PrecoL5	Sen-PrecoL5	PrecoL5	Senegal	ISRA	Spanish.3	fastigiata	Spanish	Group4	0
511	Sn-99_Sen-PrecoL50	Sen-PrecoL50	PrecoL50	Senegal	ISRA	Spanish.1	fastigiata	Spanish	Admixed	0
513	Sn-100_Sen-PrecoL51	Sen-PrecoL51	PrecoL51	Senegal	ISRA	Spanish.3	fastigiata	Spanish	Group4	0
515	Sn-101_Sen-PrecoL52	Sen-PrecoL52	PrecoL52	Senegal	ISRA	Spanish.3	fastigiata	Spanish	Group4	0
529	Sn-102_Sen-PrecoL53	Sen-PrecoL53	PrecoL53	Senegal	ISRA	Spanish.3	fastigiata	Spanish	Group4	0
531	Sn-103_Sen-PrecoL54	Sen-PrecoL54	PrecoL54	Senegal	ISRA	Spanish.3	fastigiata	Spanish	Group4	0
533	Sn-104_Sen-PrecoL55	Sen-PrecoL55	PrecoL55	Senegal	ISRA	Spanish.3	fastigiata	Spanish	Admixed	0
535	Sn-105_Sen-PrecoL56	Sen-PrecoL56	PrecoL56	Senegal	ISRA	Spanish.3	fastigiata	Spanish	Group4	0
537	Sn-106_Sen-PrecoL58	Sen-PrecoL58	PrecoL58	Senegal	ISRA	Spanish.3	fastigiata	Spanish	Group4	0
393	Sn-58_Sen-PrecoL6	Sen-PrecoL6	PrecoL6	Senegal	ISRA	Spanish.3	fastigiata	Spanish	Group4	0
539	Sn-107_Sen-PrecoL60	Sen-PrecoL60	PrecoL60	Senegal	ISRA	Spanish.3	fastigiata	Spanish	Group4	0
541	Sn-108_Sen-PrecoL61	Sen-PrecoL61	PrecoL61	Senegal	ISRA	Spanish.3	fastigiata	Spanish	Group4	0
543	Sn-109_Sen-PrecoL63	Sen-PrecoL63	PrecoL63	Senegal	ISRA	Spanish.3	fastigiata	Spanish	Group4	0
545	Sn-110_Sen-PrecoL64	Sen-PrecoL64	PrecoL64	Senegal	ISRA	Spanish.3	fastigiata	Spanish	Group4	0
547	Sn-111_Sen-PrecoL66	Sen-PrecoL66	PrecoL66	Senegal	ISRA	Spanish.3	fastigiata	Spanish	Group4	0
549	Sn-112_Sen-PrecoL68	Sen-PrecoL68	PrecoL68	Senegal	ISRA	Spanish.3	fastigiata	Spanish	Admixed	0
551	Sn-113_Sen-PrecoL69	Sen-PrecoL69	PrecoL69	Senegal	ISRA	Spanish.3	fastigiata	Spanish	Admixed	0
395	Sn-59_Sen-PrecoL7	Sen-PrecoL7	PrecoL7	Senegal	ISRA	Undetermined	fastigiata	Spanish	Admixed	0
565	Sn-114_Sen-PrecoL70	Sen-PrecoL70	PrecoL70	Senegal	ISRA	Spanish.3	fastigiata	Spanish	Group4	0
567	Sn-115_Sen-PrecoL71	Sen-PrecoL71	PrecoL71	Senegal	ISRA	Spanish.1	fastigiata	Spanish	Admixed	0
569	Sn-116_Sen-PrecoL72	Sen-PrecoL72	PrecoL72	Senegal	ISRA	Spanish.3	fastigiata	Spanish	Group4	0
571	Sn-117_Sen-PrecoL73	Sen-PrecoL73	PrecoL73	Senegal	ISRA	Spanish.3	fastigiata	Spanish	Group4	0
573	Sn-118_Sen-PrecoL74	Sen-PrecoL74	PrecoL74	Senegal	ISRA	Spanish.3	fastigiata	Spanish	Group4	0
575	Sn-119_Sen-PrecoL75	Sen-PrecoL75	PrecoL75	Senegal	ISRA	Spanish.3	fastigiata	Spanish	Group4	0
577	Sn-120_Sen-PrecoL77	Sen-PrecoL77	PrecoL77	Senegal	ISRA	Spanish.3	fastigiata	Spanish	Group4	0
579	Sn-121_Sen-PrecoL78	Sen-PrecoL78	PrecoL78	Senegal	ISRA	Spanish.3	fastigiata	Spanish	Admixed	0
581	Sn-122_Sen-PrecoL79	Sen-PrecoL79	PrecoL79	Senegal	ISRA	Spanish.3	fastigiata	Spanish	Group4	0
397	Sn-60_Sen-PrecoL8	Sen-PrecoL8	PrecoL8	Senegal	ISRA	Spanish.3	fastigiata	Spanish	Group4	0
583	Sn-123_Sen-PrecoL80	Sen-PrecoL80	PrecoL80	Senegal	ISRA	Spanish.3	fastigiata	Spanish	Group4	0
585	Sn-124_Sen-PrecoL81	Sen-PrecoL81	PrecoL81	Senegal	ISRA	Spanish.3	fastigiata	Spanish	Group4	0
587	Sn-125_Sen-PrecoL82	Sen-PrecoL82	PrecoL82	Senegal	ISRA	Spanish.3	fastigiata	Spanish	Group4	0
601	Sn-126_Sen-PrecoL83	Sen-PrecoL83	PrecoL83	Senegal	ISRA	Spanish.3	fastigiata	Spanish	Group4	0
603	Sn-127_Sen-PrecoL84	Sen-PrecoL84	PrecoL84	Senegal	ISRA	Spanish.3	fastigiata	Spanish	Group4	0
605	Sn-128_Sen-PrecoL85	Sen-PrecoL85	PrecoL85	Senegal	ISRA	Spanish.3	fastigiata	Spanish	Group4	0
607	Sn-129_Sen-PrecoL86	Sen-PrecoL86	PrecoL86	Senegal	ISRA	Spanish.3	fastigiata	Spanish	Group4	0
609	Sn-130_Sen-PrecoL87	Sen-PrecoL87	PrecoL87	Senegal	ISRA	Spanish.3	fastigiata	Spanish	Group4	0
611	Sn-131_Sen-PrecoL88	Sen-PrecoL88	PrecoL88	Senegal	ISRA	Spanish.3	fastigiata	Spanish	Group4	0
613	Sn-132_Sen-PrecoL89	Sen-PrecoL89	PrecoL89	Senegal	ISRA	Spanish.1	fastigiata	Spanish	Admixed	0
399	Sn-61_Sen-PrecoL9	Sen-PrecoL9	PrecoL9	Senegal	ISRA	Undetermined	fastigiata	Spanish	Admixed	0
615	Sn-133_Sen-PrecoL90	Sen-PrecoL90	PrecoL90	Senegal	ISRA	Spanish.3	fastigiata	Spanish	Group4	0
617	Sn-134_Sen-PrecoL91	Sen-PrecoL91	PrecoL91	Senegal	ISRA	Spanish.3	fastigiata	Spanish	Group4	0
619	Sn-135_Sen-PrecoL92	Sen-PrecoL92	PrecoL92	Senegal	ISRA	Spanish.3	fastigiata	Spanish	Group4	0
621	Sn-136_Sen-PrecoL93	Sen-PrecoL93	PrecoL93	Senegal	ISRA	Spanish.3	fastigiata	Spanish	Group4	0
623	Sn-137_Sen-PrecoL94	Sen-PrecoL94	PrecoL94	Senegal	ISRA	Spanish.3	fastigiata	Spanish	Group4	0
637	Sn-138_Sen-PrecoL95	Sen-PrecoL95	PrecoL95	Senegal	ISRA	Spanish.3	fastigiata	Spanish	Group4	0
639	Sn-139_Sen-PrecoL96	Sen-PrecoL96	PrecoL96	Senegal	ISRA	Spanish.3	fastigiata	Spanish	Group4	0
641	Sn-140_Sen-PrecoL97	Sen-PrecoL97	PrecoL97	Senegal	ISRA	Spanish.3	fastigiata	Spanish	Group4	0
643	Sn-141_Sen-PrecoL98	Sen-PrecoL98	PrecoL98	Senegal	ISRA	Spanish.3	fastigiata	Spanish	Group4	0
645	Sn-142_Sen-PrecoL99	Sen-PrecoL99	PrecoL99	Senegal	ISRA	Spanish.3	fastigiata	Spanish	Group4	0
334	Sn-38_Sen-Pungan	Sen-Pungan	PUNGAN	Senegal	ISRA	Virginia.3	hypogaea	Virginia	Group1	0
332	Sn-37_Sen-Pungsan	Sen-Pungsan	PUNGSAN	Senegal	ISRA	Virginia.3	hypogaea	Virginia	Group1	1	Diversity
274	Sn-20_Sen-Rafeet Kaar	Sen-Rafeet Kaar	RAFEET KAAR	Senegal	ISRA	Spanish.1	fastigiata	Spanish	Group2	0
272	Sn-19_Sen-Raw Gadu	Sen-Raw Gadu	RAW GADU	Senegal	ISRA	Spanish.1	fastigiata	Spanish	Group2	0
288	Sn-27_Sen-Schubert	Sen-Schubert	SCHUBERT	Senegal	ISRA	Undetermined	fastigiata	Valencia	Admixed	1	Breeder choice
362	Sn-40_Sen-SERENUT 10R	Sen-SERENUT 10R	SERENUT 10R	Senegal	ISRA	Virginia.3	hypogaea	Virginia	Group1	1	Diversity
368	Sn-43_Sen-SERENUT 14R	Sen-SERENUT 14R	SERENUT 14R	Senegal	ISRA	Virginia.1	hypogaea	Virginia	Group1	0
336	Sn-39_Sen-SERENUT 8R	Sen-SERENUT 8R	SERENUT 8R	Senegal	ISRA	Virginia.1	hypogaea	Virginia	Group1	0
438	Sn-170_Sen-Souleye Badiane	Sen-Souleye Badiane	SOULEYE BADIANE	Senegal	ISRA	Undetermined	hypogaea	Virginia	Group1	1	Diversity
238	Sn-14_Sen-SRV1-19	Sen-SRV1-19	SRV1-19	Senegal	ISRA	Spanish.3	fastigiata	Spanish	Group2	0
270	Sn-18_Sen-Sunu Gaal	Sen-Sunu Gaal	SUNU GAAL	Senegal	ISRA	Spanish.1	fastigiata	Spanish	Group5	0
268	Sn-17_Sen-Taaru	Sen-Taaru	TAARU	Senegal	ISRA	Undetermined	fastigiata	Spanish	Admixed	1	Diversity
280	Sn-23_Sen-Tosset	Sen-Tosset	TOSSET	Senegal	ISRA	Spanish.1	fastigiata	Spanish	Group2	0
232	Sn-11_Sen-Turquie1	Sen-Turquie1	TURQUIE1	Senegal	ISRA	Virginia.3	hypogaea	Virginia	Group1	0
234	Sn-12_Sen-Turquie2	Sen-Turquie2	TURQUIE2	Senegal	ISRA	Virginia.3	hypogaea	Virginia	Group1	1	Breeder choice
318	Sn-30_Sen-TXL 054520-35	Sen-TXL 054520-35	TXL054520-35	Senegal	ISRA	Undetermined	fastigiata	Valencia	Admixed	0
322	Sn-32_Sen-TXL095308	Sen-TXL095308	TXL095308	Senegal	ISRA	Undetermined	fastigiata	Spanish	Admixed	0
320	Sn-31_Sen-TXL095316	Sen-TXL095316	TXL095316	Senegal	ISRA	Undetermined	fastigiata	Valencia	Admixed	0
278	Sn-22_Sen-Yaakar	Sen-Yaakar	YAAKAR	Senegal	ISRA	Spanish.1	fastigiata	Spanish	Group2	0
483	Tg-100_Tog-14AH	Tog-14AH	14AH	Togo	ITRA	Virginia.1	hypogaea	Virginia	Group1	0
458	Tg-1_Tog-HG01	Tog-HG01	HG01	Togo	ITRA	Undetermined	fastigiata	Valencia	Admixed	0
460	Tg-2_Tog-HG02	Tog-HG02	HG02	Togo	ITRA	Virginia.3	hypogaea	Virginia	Group1	0
462	Tg-3_Tog-HG03	Tog-HG03	HG03	Togo	ITRA	Spanish.1	fastigiata	Spanish	Group2	1	Breeder choice
464	Tg-4_Tog-HG04	Tog-HG04	HG04	Togo	ITRA	Virginia.1	hypogaea	Virginia	Group1	1	Diversity
466	Tg-5_Tog-HG05	Tog-HG05	HG05	Togo	ITRA	Spanish.1	fastigiata	Spanish	Group2	0
468	Tg-6_Tog-HG06	Tog-HG06	HG06	Togo	ITRA	Spanish.1	fastigiata	Spanish	Group2	0
470	Tg-7_Tog-HG07	Tog-HG07	HG07	Togo	ITRA	Spanish.1	fastigiata	Spanish	Admixed	1	Breeder choice
472	Tg-8_Tog-HG08	Tog-HG08	HG08	Togo	ITRA	Undetermined	fastigiata	Spanish	Admixed	1	Diversity
474	Tg-9_Tog-HG09	Tog-HG09	HG09	Togo	ITRA	Undetermined	fastigiata	Spanish	Admixed	1	Diversity
476	Tg-10_Tog-HG10	Tog-HG10	HG10	Togo	ITRA	Spanish.1	fastigiata	Spanish	Group2	0
481	Tg-98_Tog-HG100	Tog-HG100	HG100	Togo	ITRA	Undetermined	hypogaea	Virginia	Admixed	1	Breeder choice
482	Tg-99_Tog-HG101	Tog-HG101	HG101	Togo	ITRA	Virginia.3	hypogaea	Virginia	Group1	1	Breeder choice
478	Tg-11_Tog-HG11	Tog-HG11	HG11	Togo	ITRA	Spanish.1	fastigiata	Spanish	Group2	0
480	Tg-12_Tog-HG12	Tog-HG12	HG12	Togo	ITRA	Undetermined	fastigiata	Spanish	Admixed	0
494	Tg-13_Tog-HG13	Tog-HG13	HG13	Togo	ITRA	Spanish.1	fastigiata	Spanish	Group2	0
496	Tg-14_Tog-HG14	Tog-HG14	HG14	Togo	ITRA	Virginia.1	hypogaea	Virginia	Group1	0
498	Tg-15_Tog-HG15	Tog-HG15	HG15	Togo	ITRA	Spanish.1	fastigiata	Spanish	Admixed	0
500	Tg-16_Tog-HG16	Tog-HG16	HG16	Togo	ITRA	Spanish.1	fastigiata	Spanish	Group2	0
502	Tg-17_Tog-HG18	Tog-HG18	HG18	Togo	ITRA	Virginia.3	hypogaea	Virginia	Group1	0
506	Tg-19_Tog-HG19	Tog-HG19	HG19	Togo	ITRA	Spanish.1	fastigiata	Spanish	Group2	0
504	Tg-18_Tog-HG20	Tog-HG20	HG20	Togo	ITRA	Spanish.1	fastigiata	Spanish	Admixed	0
508	Tg-20_Tog-HG21	Tog-HG21	HG21	Togo	ITRA	Spanish.1	fastigiata	Spanish	Admixed	0
510	Tg-21_Tog-HG22	Tog-HG22	HG22	Togo	ITRA	Spanish.1	fastigiata	Spanish	Admixed	0
512	Tg-22_Tog-HG23	Tog-HG23	HG23	Togo	ITRA	Spanish.1	fastigiata	Spanish	Admixed	0
514	Tg-23_Tog-HG24	Tog-HG24	HG24	Togo	ITRA	Spanish.1	fastigiata	Spanish	Admixed	0
516	Tg-24_Tog-HG25	Tog-HG25	HG25	Togo	ITRA	Spanish.1	fastigiata	Spanish	Admixed	0
530	Tg-25_Tog-HG26	Tog-HG26	HG26	Togo	ITRA	Spanish.3	fastigiata	Spanish	Group2	0
532	Tg-26_Tog-HG27	Tog-HG27	HG27	Togo	ITRA	Spanish.1	fastigiata	Spanish	Admixed	0
534	Tg-27_Tog-HG28	Tog-HG28	HG28	Togo	ITRA	Spanish.1	fastigiata	Spanish	Admixed	0
536	Tg-28_Tog-HG29	Tog-HG29	HG29	Togo	ITRA	Spanish.3	fastigiata	Spanish	Group2	0
538	Tg-29_Tog-HG30	Tog-HG30	HG30	Togo	ITRA	Spanish.1	fastigiata	Spanish	Admixed	0
540	Tg-30_Tog-HG31	Tog-HG31	HG31	Togo	ITRA	Spanish.3	fastigiata	Spanish	Group2	0
542	Tg-31_Tog-HG32	Tog-HG32	HG32	Togo	ITRA	Spanish.1	fastigiata	Spanish	Admixed	0
544	Tg-32_Tog-HG33	Tog-HG33	HG33	Togo	ITRA	Spanish.3	fastigiata	Spanish	Group2	0
546	Tg-33_Tog-HG35	Tog-HG35	HG35	Togo	ITRA	Spanish.1	fastigiata	Spanish	Admixed	0
548	Tg-34_Tog-HG36	Tog-HG36	HG36	Togo	ITRA	Spanish.1	fastigiata	Spanish	Admixed	0
550	Tg-35_Tog-HG37	Tog-HG37	HG37	Togo	ITRA	Virginia.3	hypogaea	Virginia	Group1	0
552	Tg-36_Tog-HG38	Tog-HG38	HG38	Togo	ITRA	Virginia.3	hypogaea	Virginia	Group1	0
566	Tg-37_Tog-HG39	Tog-HG39	HG39	Togo	ITRA	Virginia.3	hypogaea	Virginia	Group1	0
568	Tg-38_Tog-HG40	Tog-HG40	HG40	Togo	ITRA	Spanish.1	fastigiata	Spanish	Group2	0
570	Tg-39_Tog-HG41	Tog-HG41	HG41	Togo	ITRA	Spanish.1	fastigiata	Spanish	Admixed	0
572	Tg-40_Tog-HG42	Tog-HG42	HG42	Togo	ITRA	Spanish.3	fastigiata	Spanish	Group2	0
574	Tg-41_Tog-HG43	Tog-HG43	HG43	Togo	ITRA	Spanish.1	fastigiata	Spanish	Admixed	0
576	Tg-42_Tog-HG44	Tog-HG44	HG44	Togo	ITRA	Spanish.1	fastigiata	Spanish	Group2	0
578	Tg-43_Tog-HG45	Tog-HG45	HG45	Togo	ITRA	Spanish.1	fastigiata	Spanish	Group2	0
580	Tg-44_Tog-HG46	Tog-HG46	HG46	Togo	ITRA	Spanish.1	fastigiata	Spanish	Admixed	0
582	Tg-45_Tog-HG47	Tog-HG47	HG47	Togo	ITRA	Virginia.1	hypogaea	Virginia	Group1	0
584	Tg-46_Tog-HG48	Tog-HG48	HG48	Togo	ITRA	Valencia.2	fastigiata	Valencia	Group3	1	Breeder choice
586	Tg-47_Tog-HG49	Tog-HG49	HG49	Togo	ITRA	Spanish.1	fastigiata	Spanish	Admixed	0
588	Tg-48_Tog-HG50	Tog-HG50	HG50	Togo	ITRA	Spanish.1	fastigiata	Spanish	Admixed	0
602	Tg-49_Tog-HG51	Tog-HG51	HG51	Togo	ITRA	Spanish.1	fastigiata	Spanish	Group2	0
604	Tg-50_Tog-HG52	Tog-HG52	HG52	Togo	ITRA	Spanish.1	fastigiata	Spanish	Admixed	0
606	Tg-51_Tog-HG53	Tog-HG53	HG53	Togo	ITRA	Spanish.1	fastigiata	Spanish	Admixed	0
608	Tg-52_Tog-HG54	Tog-HG54	HG54	Togo	ITRA	Spanish.1	fastigiata	Spanish	Group2	0
610	Tg-53_Tog-HG55	Tog-HG55	HG55	Togo	ITRA	Spanish.1	fastigiata	Spanish	Group2	0
612	Tg-54_Tog-HG56	Tog-HG56	HG56	Togo	ITRA	Virginia.1	hypogaea	Virginia	Group1	0
614	Tg-55_Tog-HG57	Tog-HG57	HG57	Togo	ITRA	Spanish.1	fastigiata	Spanish	Admixed	0
616	Tg-56_Tog-HG58	Tog-HG58	HG58	Togo	ITRA	Spanish.1	fastigiata	Spanish	Admixed	0
618	Tg-57_Tog-HG59	Tog-HG59	HG59	Togo	ITRA	Undetermined	fastigiata	Spanish	Admixed	1	Diversity
620	Tg-58_Tog-HG60	Tog-HG60	HG60	Togo	ITRA	Spanish.1	fastigiata	Spanish	Admixed	0
622	Tg-59_Tog-HG61	Tog-HG61	HG61	Togo	ITRA	Virginia.3	hypogaea	Virginia	Admixed	0
624	Tg-60_Tog-HG62	Tog-HG62	HG62	Togo	ITRA	Spanish.1	fastigiata	Spanish	Admixed	0
638	Tg-61_Tog-HG63	Tog-HG63	HG63	Togo	ITRA	Valencia.2	fastigiata	Valencia	Group3	0
640	Tg-62_Tog-HG64	Tog-HG64	HG64	Togo	ITRA	Spanish.1	fastigiata	Spanish	Admixed	0
642	Tg-63_Tog-HG65	Tog-HG65	HG65	Togo	ITRA	Undetermined	fastigiata	Valencia	Admixed	1	Diversity
644	Tg-64_Tog-HG66	Tog-HG66	HG66	Togo	ITRA	Virginia.3	hypogaea	Virginia	Group1	0
646	Tg-65_Tog-HG67	Tog-HG67	HG67	Togo	ITRA	Valencia.2	fastigiata	Valencia	Group3	0
648	Tg-66_Tog-HG68	Tog-HG68	HG68	Togo	ITRA	Virginia.3	hypogaea	Virginia	Group1	1	Breeder choice
650	Tg-67_Tog-HG69	Tog-HG69	HG69	Togo	ITRA	Undetermined	hypogaea	Virginia	Group1	0
652	Tg-68_Tog-HG70	Tog-HG70	HG70	Togo	ITRA	Spanish.1	fastigiata	Spanish	Admixed	0
654	Tg-69_Tog-HG71	Tog-HG71	HG71	Togo	ITRA	Spanish.3	fastigiata	Spanish	Group2	0
656	Tg-70_Tog-HG72	Tog-HG72	HG72	Togo	ITRA	Virginia.3	hypogaea	Virginia	Group1	0
658	Tg-71_Tog-HG73	Tog-HG73	HG73	Togo	ITRA	Spanish.1	fastigiata	Spanish	Admixed	0
660	Tg-72_Tog-HG74	Tog-HG74	HG74	Togo	ITRA	Spanish.1	fastigiata	Spanish	Admixed	0
409	Tg-73_Tog-HG75	Tog-HG75	HG75	Togo	ITRA	Spanish.1	fastigiata	Spanish	Admixed	0
410	Tg-74_Tog-HG76	Tog-HG76	HG76	Togo	ITRA	Spanish.1	fastigiata	Spanish	Group2	0
411	Tg-75_Tog-HG77	Tog-HG77	HG77	Togo	ITRA	Spanish.1	fastigiata	Spanish	Admixed	0
412	Tg-76_Tog-HG78	Tog-HG78	HG78	Togo	ITRA	Spanish.1	fastigiata	Spanish	Admixed	0
413	Tg-77_Tog-HG79	Tog-HG79	HG79	Togo	ITRA	Spanish.1	fastigiata	Spanish	Admixed	0
414	Tg-78_Tog-HG80	Tog-HG80	HG80	Togo	ITRA	Valencia.2	fastigiata	Valencia	Group3	1	Breeder choice
415	Tg-79_Tog-HG81	Tog-HG81	HG81	Togo	ITRA	Spanish.1	fastigiata	Spanish	Admixed	0
416	Tg-80_Tog-HG82	Tog-HG82	HG82	Togo	ITRA	Spanish.1	fastigiata	Spanish	Group2	1	Breeder choice
417	Tg-81_Tog-HG83	Tog-HG83	HG83	Togo	ITRA	Spanish.1	fastigiata	Spanish	Group2	0
418	Tg-82_Tog-HG84	Tog-HG84	HG84	Togo	ITRA	Spanish.1	fastigiata	Spanish	Group2	0
419	Tg-83_Tog-HG85	Tog-HG85	HG85	Togo	ITRA	Spanish.1	fastigiata	Spanish	Group2	1	Breeder choice
420	Tg-84_Tog-HG86	Tog-HG86	HG86	Togo	ITRA	Spanish.1	fastigiata	Spanish	Group2	0
445	Tg-85_Tog-HG87	Tog-HG87	HG87	Togo	ITRA	Spanish.1	fastigiata	Spanish	Group2	0
446	Tg-86_Tog-HG88	Tog-HG88	HG88	Togo	ITRA	Spanish.1	fastigiata	Spanish	Admixed	0
452	Tg-92_Tog-HG94	Tog-HG94	HG94	Togo	ITRA	Undetermined	hypogaea	Virginia	Admixed	1	Diversity
453	Tg-94_Tog-HG96	Tog-HG96	HG96	Togo	ITRA	Undetermined	fastigiata	Spanish	Group2	0
448	Tg-88_Tog-HG90	Tog-HG90	ICGV 00350	Togo	ITRA	Spanish.1	fastigiata	Spanish	Admixed	0
447	Tg-87_Tog-HG89	Tog-HG89	ICGV 03179	Togo	ITRA	Undetermined	fastigiata	Spanish	Group2	0
456	Tg-97_Tog-HG99	Tog-HG99	ICGV 91315	Togo	ITRA	Valencia.3	fastigiata	Valencia	Admixed	0
455	Tg-96_Tog-HG98	Tog-HG98	ICGV 94379	Togo	ITRA	Undetermined	fastigiata	Spanish	Admixed	1	Breeder choice
449	Tg-89_Tog-HG91	Tog-HG91	ICGV 96801	Togo	ITRA	Undetermined	hypogaea	Virginia	Admixed	1	Breeder choice
454	Tg-95_Tog-HG97	Tog-HG97	ICGV-IS 13834	Togo	ITRA	Spanish.1	fastigiata	Spanish	Admixed	0
451	Tg-91_Tog-HG93	Tog-HG93	ICGV-IS 13904	Togo	ITRA	Spanish.1	fastigiata	Spanish	Group5	0
450	Tg-90_Tog-HG92	Tog-HG92	ICGV-IS 13928	Togo	ITRA	Spanish.1	fastigiata	Spanish	Group5	1	Breeder choice
141	Ug-99_Oug-88711	Oug-88711	88711	Uganda	NaSARRI	Virginia.1	hypogaea	Virginia	Group1	1	Diversity
139	Ug-98_Oug-89751	Oug-89751	89751	Uganda	NaSARRI	Undetermined	hypogaea	Virginia	Group1	0
25	Ug-62_Oug-03590 X 99041 UG	Oug-03590 X 99041 UG	03590 X 99041	Uganda	NaSARRI	Spanish.1	fastigiata	Spanish	Admixed	0
352	Ug-57_Oug-03590 x S.7 UG	Oug-03590 x S.7 UG	03590 x S.7	Uganda	NaSARRI	Undetermined	hypogaea	Virginia	Group1	0
29	Ug-64_Oug-703 X S.3 RED UG	Oug-703 X S.3 RED UG	703 X S.3 RED	Uganda	NaSARRI	Spanish.1	fastigiata	Spanish	Admixed	0
27	Ug-63_Oug-709 X VC74 RED UG	Oug-709 X VC74 RED UG	709 X VC74 RED	Uganda	NaSARRI	Spanish.1	fastigiata	Spanish	Admixed	1	Diversity
81	Ug-79_Oug-89751 X S.3 RED UG	Oug-89751 X S.3 RED UG	89751 X S.3 RED	Uganda	NaSARRI	Virginia.1	hypogaea	Virginia	Group1	0
41	Ug-71_Oug-99024 X 99018 TAN UG	Oug-99024 X 99018 TAN UG	99024 X 99018 TAN	Uganda	NaSARRI	Virginia.3	hypogaea	Virginia	Group1	0
356	Ug-59_Oug-99024 X 99044 UG	Oug-99024 X 99044 UG	99024 X 99044	Uganda	NaSARRI	Virginia.3	hypogaea	Virginia	Group1	0
354	Ug-58_Oug-99031 X 99052 UG	Oug-99031 X 99052 UG	99031 X 99052	Uganda	NaSARRI	Virginia.1	hypogaea	Virginia	Group1	0
77	Ug-77_Oug-ABINO UG	Oug-ABINO UG	ABINO	Uganda	NaSARRI	Virginia.3	hypogaea	Virginia	Group1	0
348	Ug-55_Oug-ABOUTALATA UG	Oug-ABOUTALATA UG	ABOUTALATA	Uganda	NaSARRI	Virginia.3	hypogaea	Virginia	Group1	1	Breeder choice
137	Ug-97_Oug-Acholi white	Oug-Acholi white	ACHOLI WHITE	Uganda	NaSARRI	Valencia.2	fastigiata	Valencia	Group3	1	Breeder choice
304	Ug-45_Oug-AGAR UG	Oug-AGAR UG	AGAR	Uganda	NaSARRI	Spanish.1	fastigiata	Spanish	Group2	0
310	Ug-48_Oug-AGRIKACA UG	Oug-AGRIKACA UG	AGRIKACA	Uganda	NaSARRI	Virginia.1	hypogaea	Virginia	Group1	0
260	Ug-34_Oug-AL KORDOGANI (RED) UG	Oug-AL KORDOGANI (RED) UG	AL KORDOGANI (RED)	Uganda	NaSARRI	Virginia.1	hypogaea	Virginia	Group1	0
258	Ug-33_Oug-AL KORDOGANI (Tan) UG	Oug-AL KORDOGANI (Tan) UG	AL KORDOGANI (TAN)	Uganda	NaSARRI	Undetermined	hypogaea	Virginia	Group1	0
342	Ug-52_Oug-AL MEDIMI UG	Oug-AL MEDIMI UG	AL MEDIMI	Uganda	NaSARRI	Virginia.3	hypogaea	Virginia	Group1	0
346	Ug-54_Oug-ATAZO UG	Oug-ATAZO UG	ATAZO	Uganda	NaSARRI	Spanish.1	fastigiata	Spanish	Group2	0
39	Ug-69_Oug-AW X 88711 I UG	Oug-AW X 88711 I UG	AW X 88711 I	Uganda	NaSARRI	Virginia.1	hypogaea	Virginia	Group1	0
360	Ug-61_Oug-AW X 887112 UG	Oug-AW X 887112 UG	AW X 887112	Uganda	NaSARRI	Valencia.3	fastigiata	Valencia	Admixed	0
37	Ug-68_Oug-AW X S.6 INTERMEDIATE UG	Oug-AW X S.6 INTERMEDIATE UG	AW X S.6 INTERMEDIATE	Uganda	NaSARRI	Valencia.3	fastigiata	Valencia	Admixed	0
264	Ug-36_Oug-AWI 0801 RED UG	Oug-AWI 0801 RED UG	AWI 0801 RED	Uganda	NaSARRI	Valencia.2	fastigiata	Valencia	Group3	0
262	Ug-35_Oug-AWI 0802 RED UG	Oug-AWI 0802 RED UG	AWI 0802 RED	Uganda	NaSARRI	Valencia.3	fastigiata	Valencia	Admixed	1	Diversity
292	Ug-38_Oug- AWI 0804 UG	Oug- AWI 0804 UG	AWI 0804	Uganda	NaSARRI	Virginia.1	hypogaea	Virginia	Group1	0
290	Ug-37_Oug-AWI X S 6 TAN	Oug-AWI X S 6 TAN	AWI X S 6 TAN	Uganda	NaSARRI	Valencia.3	fastigiata	Valencia	Admixed	1	Diversity
340	Ug-51_Oug-AZAZERI UG	Oug-AZAZERI UG	AZAZERI	Uganda	NaSARRI	Virginia.3	hypogaea	Virginia	Group1	0
350	Ug-56_Oug-AZOZORAZORO UG	Oug-AZOZORAZORO UG	AZOZORAZORO	Uganda	NaSARRI	Spanish.3	fastigiata	Spanish	Group2	0
338	Ug-50_Oug-BOUNDUCK UG	Oug-BOUNDUCK UG	BOUNDUCK	Uganda	NaSARRI	Virginia.3	hypogaea	Virginia	Group1	1	Diversity
296	Ug-41_Oug-DOK 1 RED UG	Oug-DOK 1 RED UG	DOK 1 RED	Uganda	NaSARRI	Undetermined	fastigiata	Spanish	Admixed	1	Breeder choice
298	Ug-42_Oug-DOK 1 TAN UG	Oug-DOK 1 TAN UG	DOK 1 TAN	Uganda	NaSARRI	Undetermined	fastigiata	Spanish	Admixed	0
31	Ug-65_Oug-EGORAMOIT X 193 UG	Oug-EGORAMOIT X 193 UG	EGORAMOIT X 193	Uganda	NaSARRI	Undetermined	fastigiata	Spanish	Admixed	0
254	Ug-31_Oug-EGOROMOIT X VC90 UG	Oug-EGOROMOIT X VC90 UG	EGOROMOIT X VC90	Uganda	NaSARRI	Virginia.3	hypogaea	Virginia	Group1	0
135	Ug-96_Oug-Egoromoit XVC98	Oug-Egoromoit XVC98	EGOROMOIT X VC98	Uganda	NaSARRI	Virginia.3	hypogaea	Virginia	Group1	0
256	Ug-32_Oug-EGOROMOIT X VC98 UG	Oug-EGOROMOIT X VC98 UG	EGOROMOIT X VC98	Uganda	NaSARRI	Virginia.3	hypogaea	Virginia	Group1	1	Diversity
43	Ug-72_Oug-EGOROMOIT YEN DIDI UG	Oug-EGOROMOIT YEN DIDI UG	EGOROMOIT YEN DIDI	Uganda	NaSARRI	Spanish.1	fastigiata	Spanish	Group2	0
87	Ug-82_Oug-ENGWARA UG	Oug-ENGWARA UG	ENGWARA	Uganda	NaSARRI	Virginia.1	hypogaea	Virginia	Group1	0
89	Ug-83_Oug-EROGOMOIT UG	Oug-EROGOMOIT UG	EROGOMOIT	Uganda	NaSARRI	Virginia.3	hypogaea	Virginia	Group1	0
294	Ug-39_Oug-ERUDU RED (SS)UG	Oug-ERUDU RED (SS)UG	ERUDU RED (SS)	Uganda	NaSARRI	Spanish.1	fastigiata	Spanish	Admixed	0
45	Ug-73_Oug-ERUDU RUDU TAN UG	Oug-ERUDU RUDU TAN UG	ERUDU RUDU TAN	Uganda	NaSARRI	Spanish.3	fastigiata	Spanish	Group2	0
252	Ug-30_Oug-GABU (2S) UG	Oug-GABU (2S) UG	GABU (2S)	Uganda	NaSARRI	Virginia.3	hypogaea	Virginia	Group1	0
250	Ug-29_Oug-GABU (3S) UG	Oug-GABU (3S) UG	GABU (3S)	Uganda	NaSARRI	Virginia.3	hypogaea	Virginia	Group1	0
186	Ug-214_Oug-ICGV 15003	Oug-ICGV 15003	ICGV 15003	Uganda	NaSARRI	Undetermined	hypogaea	Virginia	Admixed	1	Diversity
184	Ug-213_Oug-ICGV 15008	Oug-ICGV 15008	ICGV 15008	Uganda	NaSARRI	Undetermined	hypogaea	Virginia	Admixed	0
182	Ug-212_Oug-ICGV 15017	Oug-ICGV 15017	ICGV 15017	Uganda	NaSARRI	Undetermined	hypogaea	Virginia	Group1	0
180	Ug-211_Oug-ICGV 15021	Oug-ICGV 15021	ICGV 15021	Uganda	NaSARRI	Undetermined	hypogaea	Virginia	Group1	1	Diversity
178	Ug-210_Oug-ICGV 15023	Oug-ICGV 15023	ICGV 15023	Uganda	NaSARRI	Undetermined	hypogaea	Virginia	Admixed	0
176	Ug-209_Oug-ICGV 15025	Oug-ICGV 15025	ICGV 15025	Uganda	NaSARRI	Undetermined	hypogaea	Virginia	Admixed	1	Diversity
174	Ug-208_Oug-ICGV 15028	Oug-ICGV 15028	ICGV 15028	Uganda	NaSARRI	Undetermined	hypogaea	Virginia	Admixed	0
172	Ug-207_Oug-ICGV 15031	Oug-ICGV 15031	ICGV 15031	Uganda	NaSARRI	Undetermined	hypogaea	Virginia	Admixed	0
170	Ug-206_Oug-ICGV 15033	Oug-ICGV 15033	ICGV 15033	Uganda	NaSARRI	Undetermined	hypogaea	Virginia	Admixed	0
144	Ug-204_Oug-ICGV 15046	Oug-ICGV 15046	ICGV 15046	Uganda	NaSARRI	Undetermined	hypogaea	Virginia	Admixed	1	Diversity
142	Ug-203_Oug-ICGV 15050	Oug-ICGV 15050	ICGV 15050	Uganda	NaSARRI	Undetermined	hypogaea	Virginia	Admixed	0
140	Ug-202_Oug-ICGV 15052	Oug-ICGV 15052	ICGV 15052	Uganda	NaSARRI	Undetermined	hypogaea	Virginia	Group1	0
138	Ug-201_Oug-ICGV 15059	Oug-ICGV 15059	ICGV 15059	Uganda	NaSARRI	Undetermined	hypogaea	Virginia	Admixed	0
136	Ug-200_Oug-ICGV 15060	Oug-ICGV 15060	ICGV 15060	Uganda	NaSARRI	Undetermined	hypogaea	Virginia	Admixed	0
134	Ug-199_Oug-ICGV 15062	Oug-ICGV 15062	ICGV 15062	Uganda	NaSARRI	Undetermined	hypogaea	Virginia	Admixed	0
132	Ug-198_Oug-ICGV 15064	Oug-ICGV 15064	ICGV 15064	Uganda	NaSARRI	Undetermined	hypogaea	Virginia	Group1	0
130	Ug-197_Oug-ICGV 15065	Oug-ICGV 15065	ICGV 15065	Uganda	NaSARRI	Undetermined	hypogaea	Virginia	Admixed	0
128	Ug-196_Oug-ICGV 15066	Oug-ICGV 15066	ICGV 15066	Uganda	NaSARRI	Undetermined	hypogaea	Virginia	Admixed	0
126	Ug-195_Oug-ICGV 15069	Oug-ICGV 15069	ICGV 15069	Uganda	NaSARRI	Undetermined	hypogaea	Virginia	Admixed	0
124	Ug-194_Oug-ICGV 90099	Oug-ICGV 90099	ICGV 90099	Uganda	NaSARRI	Virginia.1	hypogaea	Virginia	Group1	1	Diversity
91	Ug-84_Oug-ICGV 91707 UG	Oug-ICGV 91707 UG	ICGV 91707	Uganda	NaSARRI	Undetermined	hypogaea	Virginia	Group1	0
122	Ug-193_Oug-ICGV 99568	Oug-ICGV 99568	ICGV 99568	Uganda	NaSARRI	Spanish.1	fastigiata	Spanish	Admixed	0
94	Ug-191_Oug-ICGV SM 00537	Oug-ICGV SM 00537	ICGV-SM 00537	Uganda	NaSARRI	Undetermined	fastigiata	Valencia	Admixed	1	Diversity
92	Ug-190_Oug-ICGV SM 01502	Oug-ICGV SM 01502	ICGV-SM 01502	Uganda	NaSARRI	Undetermined	fastigiata	Spanish	Admixed	0
90	Ug-189_Oug-ICGV SM 01504	Oug-ICGV SM 01504	ICGV-SM 01504	Uganda	NaSARRI	Undetermined	fastigiata	Spanish	Admixed	1	Diversity
88	Ug-188_Oug-ICGV SM 01705	Oug-ICGV SM 01705	ICGV-SM 01705	Uganda	NaSARRI	Undetermined	hypogaea	Virginia	Group1	0
86	Ug-187_Oug-ICGV SM 01709	Oug-ICGV SM 01709	ICGV-SM 01709	Uganda	NaSARRI	Undetermined	hypogaea	Virginia	Group1	0
84	Ug-186_Oug-ICGV SM 01711	Oug-ICGV SM 01711	ICGV-SM 01711	Uganda	NaSARRI	Virginia.1	hypogaea	Virginia	Group1	0
82	Ug-185_Oug-ICGV SM 01731	Oug-ICGV SM 01731	ICGV-SM 01731	Uganda	NaSARRI	Undetermined	hypogaea	Virginia	Group1	0
80	Ug-184_Oug-ICGV SM 02501	Oug-ICGV SM 02501	ICGV-SM 02501	Uganda	NaSARRI	Spanish.3	fastigiata	Spanish	Admixed	0
78	Ug-183_Oug-ICGV SM 02724	Oug-ICGV SM 02724	ICGV-SM 02724	Uganda	NaSARRI	Virginia.3	hypogaea	Virginia	Group1	1	Diversity
76	Ug-182_Oug-ICGV SM 03517	Oug-ICGV SM 03517	ICGV-SM 03517	Uganda	NaSARRI	Spanish.1	fastigiata	Spanish	Admixed	0
74	Ug-181_Oug-ICGV SM 03519	Oug-ICGV SM 03519	ICGV-SM 03519	Uganda	NaSARRI	Undetermined	fastigiata	Spanish	Admixed	0
48	Ug-180_Oug-ICGV SM 03520	Oug-ICGV SM 03520	ICGV-SM 03520	Uganda	NaSARRI	Spanish.1	fastigiata	Spanish	Group2	0
46	Ug-179_Oug-ICGV SM 03530	Oug-ICGV SM 03530	ICGV-SM 03530	Uganda	NaSARRI	Spanish.1	fastigiata	Spanish	Admixed	0
44	Ug-178_Oug-ICGV SM 03590	Oug-ICGV SM 03590	ICGV-SM 03590	Uganda	NaSARRI	Undetermined	fastigiata	Spanish	Admixed	1	Diversity
42	Ug-177_Oug-ICGV SM 03702	Oug-ICGV SM 03702	ICGV-SM 03702	Uganda	NaSARRI	Undetermined	hypogaea	Virginia	Group1	0
40	Ug-175_Oug-ICGV SM 03710	Oug-ICGV SM 03710	ICGV-SM 03710	Uganda	NaSARRI	Undetermined	hypogaea	Virginia	Group1	0
38	Ug-174_Oug-ICGV SM 05221	Oug-ICGV SM 05221	ICGV-SM 05221	Uganda	NaSARRI	Valencia.3	fastigiata	Valencia	Admixed	1	Diversity
36	Ug-173_Oug-ICGV SM 05534	Oug-ICGV SM 05534	ICGV-SM 05534	Uganda	NaSARRI	Undetermined	fastigiata	Valencia	Group3	0
34	Ug-172_Oug-ICGV SM 05558	Oug-ICGV SM 05558	ICGV-SM 05558	Uganda	NaSARRI	Virginia.1	hypogaea	Virginia	Group1	0
32	Ug-171_Oug-ICGV SM 05562	Oug-ICGV SM 05562	ICGV-SM 05562	Uganda	NaSARRI	Virginia.1	hypogaea	Virginia	Group1	0
26	Ug-168_Ug-168	Oug-ICGV SM 05568	ICGV-SM 05568	Uganda	NaSARRI	Virginia.3	hypogaea	Virginia	Group1	0
30	Ug-170_Oug-ICGV SM 05650	Oug-ICGV SM 05650	ICGV-SM 05650	Uganda	NaSARRI	Undetermined	fastigiata	Spanish	Admixed	1	Diversity
28	Ug-169_Oug-ICGV SM 05666	Oug-ICGV SM 05666	ICGV-SM 05666	Uganda	NaSARRI	Spanish.1	fastigiata	Spanish	Admixed	0
383	Ug-167_Oug-ICGV SM 05702	Oug-ICGV SM 05702	ICGV-SM 05702	Uganda	NaSARRI	Valencia.3	fastigiata	Valencia	Admixed	1	Diversity
381	Ug-166_Oug-ICGV SM 05723	Oug-ICGV SM 05723	ICGV-SM 05723	Uganda	NaSARRI	Spanish.1	fastigiata	Spanish	Group2	0
379	Ug-165_Oug-ICGV SM 05738	Oug-ICGV SM 05738	ICGV-SM 05738	Uganda	NaSARRI	Spanish.1	fastigiata	Spanish	Group2	0
377	Ug-164_Oug-ICGV SM 06518	Oug-ICGV SM 06518	ICGV-SM 06518	Uganda	NaSARRI	Virginia.1	hypogaea	Virginia	Group1	1	Diversity
375	Ug-163_Oug-ICGV SM 06519	Oug-ICGV SM 06519	ICGV-SM 06519	Uganda	NaSARRI	Spanish.3	fastigiata	Spanish	Group2	0
373	Ug-162_Oug-ICGV SM 06525	Oug-ICGV SM 06525	ICGV-SM 06525	Uganda	NaSARRI	Spanish.3	fastigiata	Spanish	Admixed	1	Diversity
371	Ug-161_Oug-ICGV SM 06711	Oug-ICGV SM 06711	ICGV-SM 06711	Uganda	NaSARRI	Virginia.1	hypogaea	Virginia	Group1	0
369	Ug-159_Oug-ICGV SM 07502	Oug-ICGV SM 07502	ICGV-SM 07502	Uganda	NaSARRI	Spanish.3	fastigiata	Spanish	Group2	0
367	Ug-158_Oug-ICGV SM 07510	Oug-ICGV SM 07510	ICGV-SM 07510	Uganda	NaSARRI	Undetermined	fastigiata	Valencia	Admixed	1	Diversity
365	Ug-157_Oug-ICGV SM 07517	Oug-ICGV SM 07517	ICGV-SM 07517	Uganda	NaSARRI	Undetermined	fastigiata	Valencia	Admixed	0
363	Ug-156_Oug-ICGV SM 07520	Oug-ICGV SM 07520	ICGV-SM 07520	Uganda	NaSARRI	Undetermined	fastigiata	Valencia	Admixed	0
361	Ug-155_Oug-ICGV SM 07532	Oug-ICGV SM 07532	ICGV-SM 07532	Uganda	NaSARRI	Undetermined	fastigiata	Valencia	Admixed	0
335	Ug-154_Oug-ICGV SM 07536	Oug-ICGV SM 07536	ICGV-SM 07536	Uganda	NaSARRI	Spanish.3	fastigiata	Spanish	Group2	0
333	Ug-153_Oug-ICGV SM 07540	Oug-ICGV SM 07540	ICGV-SM 07540	Uganda	NaSARRI	Undetermined	fastigiata	Valencia	Admixed	1	Diversity
331	Ug-152_Oug-ICGV SM 07541	Oug-ICGV SM 07541	ICGV-SM 07541	Uganda	NaSARRI	Undetermined	fastigiata	Valencia	Admixed	0
329	Ug-151_Oug-ICGV SM 07544	Oug-ICGV SM 07544	ICGV-SM 07544	Uganda	NaSARRI	Undetermined	fastigiata	Valencia	Admixed	0
327	Ug-150_Oug-ICGV SM 07553	Oug-ICGV SM 07553	ICGV-SM 07553	Uganda	NaSARRI	Valencia.3	fastigiata	Valencia	Admixed	0
325	Ug-149_Oug-ICGV SM 07593	Oug-ICGV SM 07593	ICGV-SM 07593	Uganda	NaSARRI	Undetermined	fastigiata	Spanish	Admixed	1	Diversity
323	Ug-148_Oug-ICGV SM 07599	Oug-ICGV SM 07599	ICGV-SM 07599	Uganda	NaSARRI	Virginia.1	hypogaea	Virginia	Group1	0
321	Ug-147_Oug-ICGV SM 08501	Oug-ICGV SM 08501	ICGV-SM 08501	Uganda	NaSARRI	Virginia.1	hypogaea	Virginia	Group1	0
319	Ug-146_Oug-ICGV SM 08503	Oug-ICGV SM 08503	ICGV-SM 08503	Uganda	NaSARRI	Virginia.1	hypogaea	Virginia	Group1	0
317	Ug-145_Oug-ICGV SM 08528	Oug-ICGV SM 08528	ICGV-SM 08528	Uganda	NaSARRI	Spanish.3	fastigiata	Spanish	Admixed	0
315	Ug-144_Oug-ICGV SM 08533	Oug-ICGV SM 08533	ICGV-SM 08533	Uganda	NaSARRI	Spanish.1	fastigiata	Spanish	Admixed	0
313	Ug-143_Oug-ICGV SM 08538	Oug-ICGV SM 08538	ICGV-SM 08538	Uganda	NaSARRI	Spanish.3	fastigiata	Spanish	Admixed	1	Diversity
287	Ug-142_Oug-ICGV SM 08540	Oug-ICGV SM 08540	ICGV-SM 08540	Uganda	NaSARRI	Spanish.3	fastigiata	Spanish	Group2	0
285	Ug-141_Oug-ICGV SM 08556	Oug-ICGV SM 08556	ICGV-SM 08556	Uganda	NaSARRI	Spanish.3	fastigiata	Spanish	Admixed	1	Diversity
283	Ug-140_Oug-ICGV SM 08560	Oug-ICGV SM 08560	ICGV-SM 08560	Uganda	NaSARRI	Spanish.3	fastigiata	Spanish	Admixed	0
281	Ug-139_Oug-ICGV SM 08572	Oug-ICGV SM 08572	ICGV-SM 08572	Uganda	NaSARRI	Valencia.3	fastigiata	Valencia	Admixed	1	Diversity
279	Ug-138_Oug-ICGV SM 08577	Oug-ICGV SM 08577	ICGV-SM 08577	Uganda	NaSARRI	Virginia.1	hypogaea	Virginia	Admixed	1	Diversity
277	Ug-137_Oug-ICGV SM 08583	Oug-ICGV SM 08583	ICGV-SM 08583	Uganda	NaSARRI	Undetermined	fastigiata	Valencia	Admixed	0
275	Ug-136_Oug-ICGV SM 08586	Oug-ICGV SM 08586	ICGV-SM 08586	Uganda	NaSARRI	Undetermined	fastigiata	Valencia	Admixed	1	Diversity
273	Ug-133_Oug-ICGV SM 10005	Oug-ICGV SM 10005	ICGV-SM 10005	Uganda	NaSARRI	Undetermined	fastigiata	Spanish	Admixed	1	Diversity
271	Ug-132_Oug-ICGV SM 10008	Oug-ICGV SM 10008	ICGV-SM 10008	Uganda	NaSARRI	Virginia.1	hypogaea	Virginia	Group1	0
269	Ug-131_Oug-ICGV SM 10023	Oug-ICGV SM 10023	ICGV-SM 10023	Uganda	NaSARRI	Virginia.3	hypogaea	Virginia	Admixed	1	Diversity
267	Ug-129_Oug-ICGV SM 10034	Oug-ICGV SM 10034	ICGV-SM 10034	Uganda	NaSARRI	Undetermined	hypogaea	Virginia	Admixed	1	Diversity
265	Ug-126_Oug-ICGV SM 10044	Oug-ICGV SM 10044	ICGV-SM 10044	Uganda	NaSARRI	Valencia.3	fastigiata	Valencia	Group3	0
239	Ug-125_Oug-ICGV SM 10050	Oug-ICGV SM 10050	ICGV-SM 10050	Uganda	NaSARRI	Valencia.3	fastigiata	Valencia	Admixed	0
237	Ug-124_Oug-ICGV SM 10102	Oug-ICGV SM 10102	ICGV-SM 10102	Uganda	NaSARRI	Virginia.3	hypogaea	Virginia	Admixed	0
235	Ug-123_Oug-ICGV SM 14335	Oug-ICGV SM 14335	ICGV-SM 14335	Uganda	NaSARRI	Virginia.3	hypogaea	Virginia	Group1	0
233	Ug-122_Oug-ICGV SM 15538	Oug-ICGV SM 15538	ICGV-SM 15538	Uganda	NaSARRI	Spanish.1	fastigiata	Spanish	Group2	0
231	Ug-121_Oug-ICGV SM 15583	Oug-ICGV SM 15583	ICGV-SM 15583	Uganda	NaSARRI	Undetermined	hypogaea	Virginia	Group1	1	Diversity
229	Ug-120_Oug-ICGV SM 15612	Oug-ICGV SM 15612	ICGV-SM 15612	Uganda	NaSARRI	Undetermined	hypogaea	Virginia	Group1	0
227	Ug-119_Oug-ICGV SM 15615	Oug-ICGV SM 15615	ICGV-SM 15615	Uganda	NaSARRI	Undetermined	hypogaea	Virginia	Group1	0
225	Ug-118_Oug-ICGV SM 15622	Oug-ICGV SM 15622	ICGV-SM 15622	Uganda	NaSARRI	Undetermined	hypogaea	Virginia	Group1	0
223	Ug-117_Oug-ICGV SM 16502	Oug-ICGV SM 16502	ICGV-SM 16502	Uganda	NaSARRI	Spanish.3	fastigiata	Spanish	Group2	0
221	Ug-116_Oug-ICGV SM 16508	Oug-ICGV SM 16508	ICGV-SM 16508	Uganda	NaSARRI	Undetermined	hypogaea	Virginia	Group1	0
219	Ug-115_Oug-ICGV SM 16521	Oug-ICGV SM 16521	ICGV-SM 16521	Uganda	NaSARRI	Spanish.3	fastigiata	Spanish	Group2	0
217	Ug-114_Oug-ICGV SM 16524	Oug-ICGV SM 16524	ICGV-SM 16524	Uganda	NaSARRI	Spanish.3	fastigiata	Spanish	Group2	0
191	Ug-113_Oug-ICGV SM 16526	Oug-ICGV SM 16526	ICGV-SM 16526	Uganda	NaSARRI	Spanish.3	fastigiata	Spanish	Group2	0
189	Ug-112_Oug-ICGV SM 16530	Oug-ICGV SM 16530	ICGV-SM 16530	Uganda	NaSARRI	Undetermined	fastigiata	Spanish	Admixed	0
187	Ug-111_Oug-ICGV SM 16538	Oug-ICGV SM 16538	ICGV-SM 16538	Uganda	NaSARRI	Spanish.3	fastigiata	Spanish	Group2	0
185	Ug-110_Oug-ICGV SM 16630	Oug-ICGV SM 16630	ICGV-SM 16630	Uganda	NaSARRI	Virginia.3	hypogaea	Virginia	Group1	1	Diversity
183	Ug-109_Oug-ICGV SM 16631	Oug-ICGV SM 16631	ICGV-SM 16631	Uganda	NaSARRI	Virginia.3	hypogaea	Virginia	Group1	0
96	Ug-192_Oug-ICGV SM 8326	Oug-ICGV SM 8326	ICGV-SM 8326	Uganda	NaSARRI	Virginia.3	hypogaea	Virginia	Group1	0
181	Ug-108_Oug-ICGV SM 88710	Oug-ICGV SM 88710	ICGV-SM 88710	Uganda	NaSARRI	Undetermined	hypogaea	Virginia	Group1	0
179	Ug-107_Oug-ICGV SM 95355	Oug-ICGV SM 95355	ICGV-SM 95355	Uganda	NaSARRI	Virginia.3	hypogaea	Virginia	Group1	0
177	Ug-106_Oug-ICGV SM 95360	Oug-ICGV SM 95360	ICGV-SM 95360	Uganda	NaSARRI	Undetermined	fastigiata	Valencia	Admixed	1	Diversity
175	Ug-105_Oug-ICGV SM 95731	Oug-ICGV SM 95731	ICGV-SM 95731	Uganda	NaSARRI	Valencia.3	fastigiata	Valencia	Group3	0
173	Ug-104_Oug-ICGV SM 99537	Oug-ICGV SM 99537	ICGV-SM 99537	Uganda	NaSARRI	Undetermined	fastigiata	Spanish	Admixed	1	Diversity
171	Ug-103_Oug-ICGV SM 99551	Oug-ICGV SM 99551	ICGV-SM 99551	Uganda	NaSARRI	Spanish.1	fastigiata	Spanish	Admixed	1	Diversity
169	Ug-102_Oug-ICGV SM 99555	Oug-ICGV SM 99555	ICGV-SM 99555	Uganda	NaSARRI	Spanish.1	fastigiata	Spanish	Admixed	1	Diversity
143	Ug-101_Oug-ICGV SM 99568	Oug-ICGV SM 99568	ICGV-SM 99568	Uganda	NaSARRI	Undetermined	fastigiata	Spanish	Admixed	0
133	Ug-93_Oug-JL 24	Oug-JL 24	JL 24	Uganda	NaSARRI	Spanish.1	fastigiata	Spanish	Group2	0
73	Ug-75_Oug-KABONGE 0 UG	Oug-KABONGE 0 UG	KABONGE 0	Uganda	NaSARRI	Spanish.1	fastigiata	Spanish	Group2	0
131	Ug-92_Oug-Kadonokho Tan	Oug-Kadonokho Tan	KADONOKHO TAN	Uganda	NaSARRI	Undetermined	fastigiata	Valencia	Admixed	0
129	Ug-91_Oug-KadonokhoX3590 Tan	Oug-KadonokhoX3590 Tan	KADONOKHO X 3590 TAN	Uganda	NaSARRI	Undetermined	fastigiata	Valencia	Admixed	1	Diversity
127	Ug-90_Oug-KadonokhoXS.4 Tan	Oug-KadonokhoXS.4 Tan	KADONOKHO X S.4 TAN	Uganda	NaSARRI	Undetermined	fastigiata	Valencia	Admixed	0
85	Ug-81_Oug-KAYOBA X 02501 UG	Oug-KAYOBA X 02501 UG	KAYOBA X 02501	Uganda	NaSARRI	Undetermined	fastigiata	Valencia	Admixed	1	Diversity
125	Ug-89_Oug-KayobaXS.7 Tan	Oug-KayobaXS.7 Tan	KAYOBA X S.7 TAN	Uganda	NaSARRI	Virginia.3	hypogaea	Virginia	Group1	0
306	Ug-46_Oug-KYARKODA OWZI UG	Oug-KYARKODA OWZI UG	KYARKODA OWZI	Uganda	NaSARRI	Spanish.1	fastigiata	Spanish	Group2	0
344	Ug-53_Oug-LAKU MUSALA UG	Oug-LAKU MUSALA UG	LAKU MUSALA	Uganda	NaSARRI	Undetermined	hypogaea	Virginia	Group1	0
123	Ug-88_Oug-ManpintaXLama Red	Oug-ManpintaXLama Red	MANPINTA X LAMA RED	Uganda	NaSARRI	Spanish.1	fastigiata	Spanish	Admixed	0
75	Ug-76_Oug-MARIRIA	Oug-MARIRIA	MARIRIA	Uganda	NaSARRI	Virginia.1	hypogaea	Virginia	Group1	0
121	Ug-87_Oug-MbararaXS.4 Tan	Oug-MbararaXS.4 Tan	MBARARA X S.4 TAN	Uganda	NaSARRI	Spanish.3	fastigiata	Spanish	Group2	0
312	Ug-49_Oug-NYEGWE UG	Oug-NYEGWE UG	NYEGWE	Uganda	NaSARRI	Spanish.3	fastigiata	Spanish	Group2	0
308	Ug-47_Oug-ONO ABUMI UG	Oug-ONO ABUMI UG	ONO ABUMI	Uganda	NaSARRI	Undetermined	fastigiata	Spanish	Admixed	1	Diversity
300	Ug-43_Oug-RED BEAUTY UG	Oug-RED BEAUTY UG	RED BEAUTY	Uganda	NaSARRI	Valencia.2	fastigiata	Valencia	Group3	1	Breeder choice
358	Ug-60_Oug-S.1 X 93535 UG	Oug-S.1 X 93535 UG	S.1 X 93535	Uganda	NaSARRI	Spanish.1	fastigiata	Spanish	Admixed	0
35	Ug-67_Oug-S.2 X VC 74 UG	Oug-S.2 X VC 74 UG	S.2 X VC 74	Uganda	NaSARRI	Undetermined	fastigiata	Spanish	Admixed	0
95	Ug-86_Oug-S.3XS.6	Oug-S.3XS.6	S.3 X S.6	Uganda	NaSARRI	Spanish.1	fastigiata	Spanish	Admixed	0
33	Ug-66_Oug-S.4 X 99024 UG	Oug-S.4 X 99024 UG	S.4 X 99024	Uganda	NaSARRI	Spanish.1	fastigiata	Spanish	Admixed	0
79	Ug-78_Oug-S.4 X 99044 RED UG	Oug-S.4 X 99044 RED UG	S.4 X 99044 RED	Uganda	NaSARRI	Spanish.1	fastigiata	Spanish	Admixed	0
150	Ug-1_Oug-SERENUT 10R UG	Oug-SERENUT 10R UG	SERENUT 10R	Uganda	NaSARRI	Virginia.3	hypogaea	Virginia	Group1	0
154	Ug-3_Oug-SERENUT 11T UG	Oug-SERENUT 11T UG	SERENUT 11T	Uganda	NaSARRI	Undetermined	hypogaea	Virginia	Group1	1	Breeder choice
166	Ug-10_Oug-SERENUT 12R UG	Oug-SERENUT 12R UG	SERENUT 12R	Uganda	NaSARRI	Virginia.1	hypogaea	Virginia	Group1	0
168	Ug-11_Oug-SERENUT 13T UG	Oug-SERENUT 13T UG	SERENUT 13T	Uganda	NaSARRI	Undetermined	hypogaea	Virginia	Group1	0
160	Ug-7_Oug-SERENUT 14R UG	Oug-SERENUT 14R UG	SERENUT 14R	Uganda	NaSARRI	Virginia.1	hypogaea	Virginia	Group1	1	Breeder choice
152	Ug-2_Oug-SERENUT 1R UG	Oug-SERENUT 1R UG	SERENUT 1R	Uganda	NaSARRI	Virginia.1	hypogaea	Virginia	Group1	0
156	Ug-4_Oug-SERENUT 2T UG	Oug-SERENUT 2T UG	SERENUT 2T	Uganda	NaSARRI	Undetermined	hypogaea	Virginia	Group1	0
162	Ug-8_Oug-SERENUT 3R UG	Oug-SERENUT 3R UG	SERENUT 3R	Uganda	NaSARRI	Undetermined	hypogaea	Virginia	Group1	1	Diversity
47	Ug-74_Oug-SERENUT 4T UG	Oug-SERENUT 4T UG	SERENUT 4T	Uganda	NaSARRI	Undetermined	fastigiata	Spanish	Admixed	0
196	Ug-13_Oug-SERENUT 5R UG	Oug-SERENUT 5R UG	SERENUT 5R	Uganda	NaSARRI	Undetermined	hypogaea	Virginia	Group1	0
164	Ug-9_Oug-SERENUT 6T UG	Oug-SERENUT 6T UG	SERENUT 6T	Uganda	NaSARRI	Spanish.1	fastigiata	Spanish	Admixed	0	Breeder choice
194	Ug-12_Oug-SERENUT 8R UG	Oug-SERENUT 8R UG	SERENUT 8R	Uganda	NaSARRI	Virginia.1	hypogaea	Virginia	Group1	0
158	Ug-5_Oug-SERENUT 9T UG	Oug-SERENUT 9T UG	SERENUT 9T	Uganda	NaSARRI	Virginia.1	hypogaea	Virginia	Group1	1	Breeder choice
246	Ug-26_Oug-SGV 0002 UG	Oug-SGV 0002 UG	SGV 0002	Uganda	NaSARRI	Undetermined	hypogaea	Virginia	Group1	0
242	Ug-24_Oug-SGV 0023 UG	Oug-SGV 0023 UG	SGV 0023	Uganda	NaSARRI	Undetermined	hypogaea	Virginia	Group1	1	Breeder choice
212	Ug-21_Oug-SGV 0062 UG	Oug-SGV 0062 UG	SGV 0062	Uganda	NaSARRI	Virginia.3	hypogaea	Virginia	Group1	1	Diversity
198	Ug-14_Oug-SGV 0064 UG	Oug-SGV 0064 UG	SGV 0064	Uganda	NaSARRI	Virginia.1	hypogaea	Virginia	Group1	0
216	Ug-23_Oug-SGV 0084 UG	Oug-SGV 0084 UG	SGV 0084	Uganda	NaSARRI	Undetermined	hypogaea	Virginia	Group1	1	Breeder choice
83	Ug-80_Oug-SGV 04001 UG	Oug-SGV 04001 UG	SGV 04001	Uganda	NaSARRI	Virginia.1	hypogaea	Virginia	Group1	0
208	Ug-19_Oug-SGV 07002 UG	Oug-SGV 07002 UG	SGV 07002	Uganda	NaSARRI	Undetermined	hypogaea	Virginia	Group1	1	Breeder choice
200	Ug-15_Oug-SGV 07010 UG	Oug-SGV 07010 UG	SGV 07010	Uganda	NaSARRI	Undetermined	hypogaea	Virginia	Group1	0
244	Ug-25_Oug-SGV 0802 UG	Oug-SGV 0802 UG	SGV 0802	Uganda	NaSARRI	Undetermined	hypogaea	Virginia	Group1	0
206	Ug-18_Oug-SGV 082 UG	Oug-SGV 082 UG	SGV 082	Uganda	NaSARRI	Virginia.3	hypogaea	Virginia	Group1	0
210	Ug-20_Oug-SGV 10012 UG	Oug-SGV 10012 UG	SGV 10012	Uganda	NaSARRI	Virginia.1	hypogaea	Virginia	Group1	0
202	Ug-16_Oug-SGV 12009 TAN UG	Oug-SGV 12009 TAN UG	SGV 12009 TAN	Uganda	NaSARRI	Undetermined	hypogaea	Virginia	Group1	0
204	Ug-17_Oug-SGV 990400 UG	Oug-SGV 990400 UG	SGV 990400	Uganda	NaSARRI	Virginia.1	hypogaea	Virginia	Group1	1	Breeder choice
214	Ug-22_Oug-SGV 99046 UG	Oug-SGV 99046 UG	SGV 99046	Uganda	NaSARRI	Spanish.1	fastigiata	Spanish	Group2	1	Diversity
248	Ug-28_Oug-SGV ER 10010 UG	Oug-SGV ER 10010 UG	SGV ER 10010	Uganda	NaSARRI	Virginia.1	hypogaea	Virginia	Group1	1	Breeder choice
93	Ug-85_Oug-Solotoni	Oug-Solotoni	SOLOTONI	Uganda	NaSARRI	Undetermined	fastigiata	Valencia	Admixed	0
302	Ug-44_Oug-TATU X 99024 UG	Oug-TATU X 99024 UG	TATU X 99024	Uganda	NaSARRI	Virginia.1	hypogaea	Virginia	Admixed	1	Diversity
492	Zam-9_Zam-12CS_060	Zam-12CS_060	12CS_060	Zambia	ZARI	Spanish.1	fastigiata	Spanish	Group2	0
517	Zam-10_Zam-12CS_069	Zam-12CS_069	12CS_069	Zambia	ZARI	Spanish.1	fastigiata	Spanish	Group2	0
518	Zam-11_Zam-12CS_111	Zam-12CS_111	12CS_111	Zambia	ZARI	Spanish.1	fastigiata	Spanish	Group2	0
519	Zam-12_Zam-12CS_121	Zam-12CS_121	12CS_121	Zambia	ZARI	Spanish.1	fastigiata	Spanish	Group2	1	Breeder choice
630	Zam-51_Zam-CHARLIMBANA	Zam-CHARLIMBANA	CHARLIMBANA	Zambia	ZARI	Virginia.3	hypogaea	Virginia	Group1	1	Breeder choice
666	Zam-63_Zam-CHISHANGO	Zam-CHISHANGO	CHISHANGO	Zambia	ZARI	Virginia.1	hypogaea	Virginia	Group1	0
663	Zam-60_Zam-EGRET	Zam-EGRET	EGRET	Zambia	ZARI	Virginia.1	hypogaea	Virginia	Group1	0
555	Zam-24_Zam-ICG-13099	Zam-ICG-13099	ICG 13099	Zambia	ZARI	Virginia.3	hypogaea	Virginia	Group1	1	Breeder choice
556	Zam-25_Zam-ICG-13345	Zam-ICG-13345	ICG 13345	Zambia	ZARI	Virginia.1	hypogaea	Virginia	Group1	0
525	Zam-18_Zam-ICG-27	Zam-ICG-27	ICG 27	Zambia	ZARI	Spanish.3	fastigiata	Spanish	Group2	0
526	Zam-19_Zam-ICG-3263	Zam-ICG-3263	ICG 3263	Zambia	ZARI	Spanish.1	fastigiata	Spanish	Group2	0
527	Zam-20_Zam-ICG-3681	Zam-ICG-3681	ICG 3681	Zambia	ZARI	Valencia.2	fastigiata	Valencia	Group3	0
528	Zam-21_Zam-ICG-6201	Zam-ICG-6201	ICG 6201	Zambia	ZARI	Valencia.2	fastigiata	Valencia	Group3	0
553	Zam-22_Zam-ICG-8517	Zam-ICG-8517	ICG 8517	Zambia	ZARI	Valencia.3	fastigiata	Valencia	Group3	0
554	Zam-23_Zam-ICG-88143	Zam-ICG-88143	ICG 88143	Zambia	ZARI	Undetermined	fastigiata	Spanish	Admixed	0
557	Zam-26_Zam-ICG-SM-07593	Zam-ICG-SM-07593	ICG-SM-07593	Zambia	ZARI	Undetermined	hypogaea	Virginia	Group1	0
558	Zam-27_Zam-ICGV-00530	Zam-ICGV-00530	ICGV 00530	Zambia	ZARI	Undetermined	fastigiata	Spanish	Admixed	0
559	Zam-28_Zam-ICGV-07532	Zam-ICGV-07532	ICGV 07532	Zambia	ZARI	Undetermined	fastigiata	Valencia	Admixed	0
560	Zam-29_Zam-ICGV-07541	Zam-ICGV-07541	ICGV 07541	Zambia	ZARI	Undetermined	fastigiata	Valencia	Admixed	1	Diversity
561	Zam-30_Zam-ICGV-SM-00537	Zam-ICGV-SM-00537	ICGV-SM 00537	Zambia	ZARI	Undetermined	fastigiata	Valencia	Admixed	0
562	Zam-31_Zam-ICGV-SM-0128	Zam-ICGV-SM-0128	ICGV-SM 0128	Zambia	ZARI	Virginia.1	hypogaea	Virginia	Group1	1	Diversity
563	Zam-32_Zam-ICGV-SM-01514	Zam-ICGV-SM-01514	ICGV-SM 01514	Zambia	ZARI	Undetermined	fastigiata	Spanish	Admixed	1	Breeder choice
564	Zam-33_Zam-ICGV-SM-01731	Zam-ICGV-SM-01731	ICGV-SM 01731	Zambia	ZARI	Virginia.1	hypogaea	Virginia	Group1	0
589	Zam-34_Zam-ICGV-SM-02707	Zam-ICGV-SM-02707	ICGV-SM 02707	Zambia	ZARI	Virginia.1	hypogaea	Virginia	Group1	0
590	Zam-35_Zam-ICGV-SM-02724	Zam-ICGV-SM-02724	ICGV-SM 02724	Zambia	ZARI	Virginia.3	hypogaea	Virginia	Group1	0	Breeder choice
591	Zam-36_Zam-ICGV-SM-03708	Zam-ICGV-SM-03708	ICGV-SM 03708	Zambia	ZARI	Virginia.1	hypogaea	Virginia	Group1	0
592	Zam-37_Zam-ICGV-SM-05138	Zam-ICGV-SM-05138	ICGV-SM 05138	Zambia	ZARI	Undetermined	fastigiata	Spanish	Admixed	0
593	Zam-38_Zam-ICGV-SM-05521	Zam-ICGV-SM-05521	ICGV-SM 05521	Zambia	ZARI	Valencia.3	fastigiata	Valencia	Group3	0
594	Zam-39_Zam-ICGV-SM-05693	Zam-ICGV-SM-05693	ICGV-SM 05693	Zambia	ZARI	Virginia.3	hypogaea	Virginia	Group1	0
595	Zam-40_Zam-ICGV-SM-06525	Zam-ICGV-SM-06525	ICGV-SM 06525	Zambia	ZARI	Spanish.3	fastigiata	Spanish	Admixed	0
596	Zam-41_Zam-ICGV-SM-06637	Zam-ICGV-SM-06637	ICGV-SM 06637	Zambia	ZARI	Undetermined	fastigiata	Valencia	Admixed	1	Diversity
597	Zam-42_Zam-ICGV-SM-07501	Zam-ICGV-SM-07501	ICGV-SM 07501	Zambia	ZARI	Undetermined	fastigiata	Valencia	Admixed	1	Diversity
598	Zam-43_Zam-ICGV-SM-07510	Zam-ICGV-SM-07510	ICGV-SM 07510	Zambia	ZARI	Undetermined	fastigiata	Valencia	Admixed	0
599	Zam-44_Zam-ICGV-SM-07517	Zam-ICGV-SM-07517	ICGV-SM 07517	Zambia	ZARI	Undetermined	fastigiata	Valencia	Admixed	1	Diversity
600	Zam-45_Zam-ICGV-SM-07539	Zam-ICGV-SM-07539	ICGV-SM 07539	Zambia	ZARI	Undetermined	fastigiata	Valencia	Admixed	0
625	Zam-46_Zam-ICGV-SM-07599	Zam-ICGV-SM-07599	ICGV-SM 07599	Zambia	ZARI	Virginia.1	hypogaea	Virginia	Group1	1	Breeder choice
626	Zam-47_Zam-ICGV-SM-93522	Zam-ICGV-SM-93522	ICGV-SM 93522	Zambia	ZARI	Undetermined	hypogaea	Virginia	Group1	1	Diversity
627	Zam-48_Zam-ICGV-SM-96566	Zam-ICGV-SM-96566	ICGV-SM 96566	Zambia	ZARI	Undetermined	fastigiata	Spanish	Admixed	1	Diversity
634	Zam-56_Zam-KADONOKHO	Zam-KADONOKHO	KADONOKHO	Zambia	ZARI	Undetermined	fastigiata	Valencia	Admixed	0
631	Zam-52_Zam-KANJUTE KAMUNGONO	Zam-KANJUTE KAMUNGONO	KANJUTE KAMUNGONO	Zambia	ZARI	Virginia.1	hypogaea	Virginia	Group1	0
636	Zam-57_Zam-KASELE	Zam-KASELE	KASELE	Zambia	ZARI	Spanish.3	fastigiata	Spanish	Group2	1	Breeder choice
661	Zam-58_Zam-KATETE	Zam-KATETE	KATETE	Zambia	ZARI	Virginia.3	hypogaea	Virginia	Group1	1	Breeder choice
633	Zam-54_Zam-KAYOBA	Zam-KAYOBA	KAYOBA	Zambia	ZARI	Virginia.3	hypogaea	Virginia	Group1	0	Breeder choice
635	Zam-55_Zam-KAYOBA 1	Zam-KAYOBA 1	KAYOBA 1	Zambia	ZARI	Undetermined	fastigiata	Valencia	Admixed	0
632	Zam-53_Zam-KAYOBA RUNNER	Zam-KAYOBA RUNNER	KAYOBA RUNNER	Zambia	ZARI	Virginia.3	hypogaea	Virginia	Group1	0
662	Zam-59_Zam-LUENA	Zam-LUENA	LUENA	Zambia	ZARI	Undetermined	fastigiata	Spanish	Admixed	0
629	Zam-50_Zam-LUPANDE	Zam-LUPANDE	LUPANDE	Zambia	ZARI	Spanish.1	fastigiata	Spanish	Admixed	0
520	Zam-13_Zam-MGV-4	Zam-MGV-4	MGV-4	Zambia	ZARI	Virginia.1	hypogaea	Virginia	Group1	0
521	Zam-14_Zam-MGV-5	Zam-MGV-5	MGV-5	Zambia	ZARI	Virginia.3	hypogaea	Virginia	Group1	0
522	Zam-15_Zam-MGV-6	Zam-MGV-6	MGV-6	Zambia	ZARI	Virginia.1	hypogaea	Virginia	Group1	1	Breeder choice
523	Zam-16_Zam-MGV-7	Zam-MGV-7	MGV-7	Zambia	ZARI	Virginia.1	hypogaea	Virginia	Group1	0
524	Zam-17_Zam-MGV-8	Zam-MGV-8	MGV-8	Zambia	ZARI	Virginia.1	hypogaea	Virginia	Group1	1	Breeder choice
628	Zam-49_Zam-SOLONTONI	Zam-SOLONTONI	SOLONTONI	Zambia	ZARI	Virginia.3	hypogaea	Virginia	Group1	0
664	Zam-61_Zam-WAMUSANGA	Zam-WAMUSANGA	WAMUSANGA	Zambia	ZARI	Spanish.1	fastigiata	Spanish	Admixed	0
665	Zam-62_Zam-WAZITATU	Zam-WAZITATU	WAZITATU	Zambia	ZARI	Undetermined	fastigiata	Valencia	Admixed	0
484	Zam-1_Zam-1	Zam-1	ZAM-1	Zambia	ZARI	Spanish.1	fastigiata	Spanish	Group2	0
485	Zam-2_Zam-2	Zam-2	ZAM-2	Zambia	ZARI	Spanish.1	fastigiata	Spanish	Admixed	0
486	Zam-3_Zam-3	Zam-3	ZAM-3	Zambia	ZARI	Spanish.3	fastigiata	Spanish	Admixed	0
487	Zam-4_Zam-4	Zam-4	ZAM-4	Zambia	ZARI	Spanish.1	fastigiata	Spanish	Group2	0
488	Zam-5_Zam-5	Zam-5	ZAM-5	Zambia	ZARI	Undetermined	fastigiata	Spanish	Admixed	0
489	Zam-6_Zam-6	Zam-6	ZAM-6	Zambia	ZARI	Undetermined	fastigiata	Spanish	Admixed	1	Diversity
490	Zam-7_Zam-7	Zam-7	ZAM-7	Zambia	ZARI	Spanish.3	fastigiata	Spanish	Admixed	0
491	Zam-8_Zam-8	Zam-8	ZAM-8	Zambia	ZARI	Undetermined	fastigiata	Spanish	Admixed	1	Diversity
